# Supplementary material for: Ageing promotes early T follicular helper cell differentiation by modulating expression of RBPJ
Source: Aging Cell. 2021 Jan 2;20(1):e13295. doi: 10.1111/acel.13295 (PMC7811847; doi:10.1111/acel.13295)
Supplement: Supplementary file 2 — Table S1 [file ACEL-20-e13295-s002.xlsm]

## Sheet: Cytokine-induced changes
Determine by Intensity Difference test (Seqmonk)						Determine by DESeq2 incl correction for multiple testing
Probe	Chr	Start	End	Diff p-value		Probe	Chr	Start	End	P-value	FDR	Log2 Fold Change
VWA1 Chr1:1434861-1442882 FOR (8 kbp)	1	1434861	1442882	0.0126227		TNFRSF14 Chr1:2555639-2565382 FOR (9.7 kbp)	1	2555639	2565382	6.19207e-05	0.00498044	0.389619
GPR157 Chr1:9100305-9129170 REV (28.8 kbp)	1	9100305	9129170	2.66515e-06		TNFRSF25 Chr1:6461151-6466195 REV (5 kbp)	1	6461151	6466195	0.000411977	0.0220007	-0.617258
SPSB1 Chr1:9292880-9369532 FOR (76.6 kbp)	1	9292880	9369532	0.00120646		GPR157 Chr1:9100305-9129170 REV (28.8 kbp)	1	9100305	9129170	6.94183e-17	7.30943e-14	-2.17191
TNFRSF8 Chr1:12063377-12144207 FOR (80.8 kbp)	1	12063377	12144207	2.02941e-06		PIK3CD Chr1:9651732-9729114 FOR (77.3 kbp)	1	9651732	9729114	4.06424e-05	0.00352615	0.585243
CFAP57 Chr1:43172149-43254358 FOR (82.2 kbp)	1	43172149	43254358	8.01122e-06		ZBTB17 Chr1:15941869-15976132 REV (34.2 kbp)	1	15941869	15976132	0.000875406	0.0388482	0.251525
DMBX1 Chr1:46506996-46514226 FOR (7.2 kbp)	1	46506996	46514226	0.000150848		UBXN10 Chr1:20186085-20196048 FOR (9.9 kbp)	1	20186085	20196048	9.91475e-05	0.00729128	0.92626
JUN Chr1:58780788-58784327 REV (3.5 kbp)	1	58780788	58784327	0.002645		RP1-125I3.2 Chr1:25859613-25863420 FOR (3.8 kbp)	1	25859613	25863420	0.000665427	0.0314483	-0.507025
ROR1 Chr1:63774022-64181498 FOR (407.4 kbp)	1	63774022	64181498	0.0354453		PAQR7 Chr1:25861210-25871253 REV (10 kbp)	1	25861210	25871253	0.000540225	0.026683	-0.467854
IL23R Chr1:67166400-67259979 FOR (93.5 kbp)	1	67166400	67259979	5.00753e-06		SDC3 Chr1:30869467-30908761 REV (39.2 kbp)	1	30869467	30908761	0.000786077	0.035775	-1.22284
GBP4 Chr1:89181148-89198932 REV (17.7 kbp)	1	89181148	89198932	1.86523e-06		LCK Chr1:32251239-32286165 FOR (34.9 kbp)	1	32251239	32286165	0.000104994	0.0076484	0.224232
GBP5 Chr1:89260582-89272804 REV (12.2 kbp)	1	89260582	89272804	5.43572e-06		TMEM54 Chr1:32894594-32901438 REV (6.8 kbp)	1	32894594	32901438	0.000627172	0.0302676	-2.12004
TGFBR3 Chr1:91680345-91906335 REV (225.9 kbp)	1	91680345	91906335	0.00758545		CFAP57 Chr1:43172149-43254358 FOR (82.2 kbp)	1	43172149	43254358	0.000100853	0.00739322	-0.728542
FNBP1L Chr1:93448131-93554661 FOR (106.5 kbp)	1	93448131	93554661	2.8847e-10		DMBX1 Chr1:46506996-46514226 FOR (7.2 kbp)	1	46506996	46514226	1.62752e-18	2.21774e-15	-5.49165
BCAR3 Chr1:93561786-93847150 REV (285.3 kbp)	1	93561786	93847150	0.000225061		JUN Chr1:58780788-58784327 REV (3.5 kbp)	1	58780788	58784327	0.000549651	0.0269754	-0.896831
KCNA3 Chr1:110672465-110675033 REV (2.5 kbp)	1	110672465	110675033	0.0433401		ROR1 Chr1:63774022-64181498 FOR (407.4 kbp)	1	63774022	64181498	6.59643e-06	0.000756467	-1.97635
FAM46C Chr1:117605934-117628372 FOR (22.4 kbp)	1	117605934	117628372	0.0411124		GBP3 Chr1:89006666-89022894 REV (16.2 kbp)	1	89006666	89022894	1.36235e-08	3.54595e-06	1.59328
RORC Chr1:151806071-151831872 REV (25.8 kbp)	1	151806071	151831872	7.75824e-13		GBP4 Chr1:89181148-89198932 REV (17.7 kbp)	1	89181148	89198932	0.000986308	0.0422805	1.10242
S100A6 Chr1:153534599-153536244 REV (1.6 kbp)	1	153534599	153536244	0.0103652		GBP5 Chr1:89258950-89272804 REV (13.8 kbp)	1	89258950	89272804	0.000979192	0.0421617	1.14772
IL6R Chr1:154405193-154469450 FOR (64.2 kbp)	1	154405193	154469450	0.000615157		FNBP1L Chr1:93448131-93554661 FOR (106.5 kbp)	1	93448131	93554661	9.01655e-19	1.39246e-15	-3.56069
LMNA Chr1:156082578-156140089 FOR (57.5 kbp)	1	156082578	156140089	1.8356e-10		BCAR3 Chr1:93561786-93847150 REV (285.3 kbp)	1	93561786	93847150	2.52035e-22	6.48711e-19	-3.76659
SEMA4A Chr1:156147366-156177752 FOR (30.3 kbp)	1	156147366	156177752	0.0204109		RP5-1033H22.2 Chr1:93592199-93605573 FOR (13.3 kbp)	1	93592199	93605573	1.96101e-06	0.000275313	-3.73012
KCNJ9 Chr1:160081570-160090563 FOR (8.9 kbp)	1	160081570	160090563	0.00298393		SLC6A17 Chr1:110150486-110202202 FOR (51.7 kbp)	1	110150486	110202202	0.000173462	0.0111309	-1.62241
SLAMF7 Chr1:160739057-160754821 FOR (15.7 kbp)	1	160739057	160754821	0.00425281		KCNA2 Chr1:110593580-110631474 REV (37.8 kbp)	1	110593580	110631474	0.000113332	0.00812794	3.7217
ATP1B1 Chr1:169105697-169132722 FOR (27 kbp)	1	169105697	169132722	0.00283364		C1orf162 Chr1:111473792-111478512 FOR (4.7 kbp)	1	111473792	111478512	4.15816e-06	0.000512361	1.81806
RGS16 Chr1:182598623-182604408 REV (5.7 kbp)	1	182598623	182604408	3.9243e-07		CD101 Chr1:117001750-117036476 FOR (34.7 kbp)	1	117001750	117036476	3.62851e-08	8.40545e-06	-1.34906
IVNS1ABP Chr1:185296388-185317329 REV (20.9 kbp)	1	185296388	185317329	2.98363e-06		RP11-27K13.3 Chr1:117025482-117059490 REV (34 kbp)	1	117025482	117059490	0.000999569	0.0425919	-0.569011
PRG4 Chr1:186296279-186314562 FOR (18.2 kbp)	1	186296279	186314562	5.06225e-11		LINC01138 Chr1:148362995-148460150 REV (97.1 kbp)	1	148362995	148460150	0.000525886	0.026479	-0.527538
CAMSAP2 Chr1:200739558-200860704 FOR (121.1 kbp)	1	200739558	200860704	0.00779349		MTMR11 Chr1:149928651-149936898 REV (8.2 kbp)	1	149928651	149936898	1.22843e-05	0.00125533	-1.17499
GPR25 Chr1:200873038-200874123 FOR (1 kbp)	1	200873038	200874123	0.00131497		LINGO4 Chr1:151800264-151806154 REV (5.8 kbp)	1	151800264	151806154	0.000799257	0.036118	-2.57432
ATP2B4 Chr1:203626561-203744081 FOR (117.5 kbp)	1	203626561	203744081	3.23648e-10		RORC Chr1:151806071-151831872 REV (25.8 kbp)	1	151806071	151831872	0.000909518	0.0399034	-2.15092
DUSP10 Chr1:221701424-221742176 REV (40.7 kbp)	1	221701424	221742176	0.0167632		AL450992.2 Chr1:151841877-151850385 FOR (8.5 kbp)	1	151841877	151850385	9.15613e-05	0.00684199	-0.998868
RHOU Chr1:228735077-228746669 FOR (11.5 kbp)	1	228735077	228746669	3.23648e-10		THEM5 Chr1:151847263-151853697 REV (6.4 kbp)	1	151847263	151853697	7.70596e-05	0.00591088	-1.01806
SLC35F3 Chr1:233904933-234324516 FOR (419.5 kbp)	1	233904933	234324516	0.000113083		S100A10 Chr1:151982915-151994390 REV (11.4 kbp)	1	151982915	151994390	0.000583113	0.0283183	-0.481891
LYST Chr1:235661041-235866924 REV (205.8 kbp)	1	235661041	235866924	5.49848e-07		IL6R Chr1:154405193-154469450 FOR (64.2 kbp)	1	154405193	154469450	4.461e-05	0.00382738	-1.24017
LGALS8 Chr1:236518000-236552981 FOR (34.9 kbp)	1	236518000	236552981	0.027938		MEX3A Chr1:156072013-156081998 REV (9.9 kbp)	1	156072013	156081998	2.62285e-06	0.000353246	-1.38893
PDIA6 Chr2:10783391-10837977 REV (54.5 kbp)	2	10783391	10837977	0.0169548		LMNA Chr1:156082573-156140089 FOR (57.5 kbp)	1	156082573	156140089	5.84222e-08	1.26481e-05	-1.34568
EFR3B Chr2:25042130-25159137 FOR (117 kbp)	2	25042130	25159137	2.64646e-08		SEMA4A Chr1:156147366-156177752 FOR (30.3 kbp)	1	156147366	156177752	0.000262532	0.0157146	-1.21983
SOS1 Chr2:38981396-39124345 REV (142.9 kbp)	2	38981396	39124345	0.000588772		KCNJ9 Chr1:160081570-160090563 FOR (8.9 kbp)	1	160081570	160090563	5.73067e-12	2.50473e-09	-4.17604
ZFP36L2 Chr2:43222402-43226609 REV (4.2 kbp)	2	43222402	43226609	0.00123845		RP11-404F10.2 Chr1:160670778-160685086 FOR (14.3 kbp)	1	160670778	160685086	0.000901446	0.0396996	0.611982
CCDC88A Chr2:55287842-55419921 REV (132 kbp)	2	55287842	55419921	0.0231824		CD48 Chr1:160678746-160711851 REV (33.1 kbp)	1	160678746	160711851	0.00108269	0.0457675	0.605384
SLC1A4 Chr2:64988490-65023865 FOR (35.3 kbp)	2	64988490	65023865	0.000338836		CD247 Chr1:167430640-167518610 REV (87.9 kbp)	1	167430640	167518610	0.000437379	0.0229228	0.426276
MAL Chr2:95025684-95053996 FOR (28.3 kbp)	2	95025684	95053996	0.000148507		RCSD1 Chr1:167630093-167706249 FOR (76.1 kbp)	1	167630093	167706249	0.000356811	0.0196798	0.697363
ARID5A Chr2:96536749-96552638 FOR (15.8 kbp)	2	96536749	96552638	0.00310407		GPR161 Chr1:168079543-168137667 REV (58.1 kbp)	1	168079543	168137667	7.34442e-06	0.00082992	-1.30503
AFF3 Chr2:99545419-100142583 REV (597.1 kbp)	2	99545419	100142583	0.0464047		ATP1B1 Chr1:169105697-169132722 FOR (27 kbp)	1	169105697	169132722	0.000860045	0.0383133	-1.22811
IL1R1 Chr2:102064544-102179874 FOR (115.3 kbp)	2	102064544	102179874	1.42639e-06		DNM3 Chr1:171841498-172418466 FOR (576.9 kbp)	1	171841498	172418466	0.000964957	0.0417818	-0.762654
IL18RAP Chr2:102418689-102452565 FOR (33.8 kbp)	2	102418689	102452565	0.000251508		QSOX1 Chr1:180154834-180204030 FOR (49.1 kbp)	1	180154834	180204030	0.000414064	0.0220007	-0.491326
MAP3K2 Chr2:127298730-127388465 REV (89.7 kbp)	2	127298730	127388465	0.0402812		RGS16 Chr1:182598623-182604408 REV (5.7 kbp)	1	182598623	182604408	9.92037e-06	0.00105901	-1.52343
PROC Chr2:127418427-127429246 FOR (10.8 kbp)	2	127418427	127429246	0.0295622		IVNS1ABP Chr1:185296388-185317329 REV (20.9 kbp)	1	185296388	185317329	1.02017e-08	2.71636e-06	-0.908423
MGAT5 Chr2:134120182-134454621 FOR (334.4 kbp)	2	134120182	134454621	0.0200416		HMCN1 Chr1:185734551-186190949 FOR (456.3 kbp)	1	185734551	186190949	0.000383079	0.02088	-2.35295
DHRS9 Chr2:169064789-169096167 FOR (31.3 kbp)	2	169064789	169096167	0.00954722		CAMSAP2 Chr1:200739558-200860704 FOR (121.1 kbp)	1	200739558	200860704	1.23619e-08	3.25414e-06	-1.26857
WIPF1 Chr2:174559572-174682899 REV (123.3 kbp)	2	174559572	174682899	4.0387e-05		GPR25 Chr1:200873038-200874123 FOR (1 kbp)	1	200873038	200874123	2.52319e-13	1.6236e-10	-7.40105
STAT4 Chr2:191029576-191151596 REV (122 kbp)	2	191029576	191151596	0.00208619		C1orf106 Chr1:200891048-200915735 FOR (24.6 kbp)	1	200891048	200915735	3.15776e-10	1.07573e-07	-5.11978
KLF7 Chr2:207074137-207167267 REV (93.1 kbp)	2	207074137	207167267	6.65284e-05		ATP2B4 Chr1:203626561-203744081 FOR (117.5 kbp)	1	203626561	203744081	8.55473e-07	0.000133899	-1.3278
TNS1 Chr2:217799789-218002995 REV (203.2 kbp)	2	217799789	218002995	0.0411124		SLC45A3 Chr1:205657851-205680459 REV (22.6 kbp)	1	205657851	205680459	0.000128722	0.00890105	-1.02948
CCL20 Chr2:227813842-227817564 FOR (3.7 kbp)	2	227813842	227817564	0.0448077		DYRK3 Chr1:206635536-206684419 FOR (48.8 kbp)	1	206635536	206684419	2.46832e-05	0.00230559	-0.715429
GPR55 Chr2:230907319-230961066 REV (53.7 kbp)	2	230907319	230961066	0.00190614		CAMK1G Chr1:209583717-209613938 FOR (30.2 kbp)	1	209583717	209613938	1.92932e-09	5.65731e-07	-2.46881
ARL4C Chr2:234493041-234497053 REV (4 kbp)	2	234493041	234497053	0.000635867		LPGAT1 Chr1:211743457-211830772 REV (87.3 kbp)	1	211743457	211830772	0.000249725	0.0151041	-0.483694
COL6A3 Chr2:237324012-237414375 REV (90.3 kbp)	2	237324012	237414375	1.45467e-12		DUSP10 Chr1:221701424-221742176 REV (40.7 kbp)	1	221701424	221742176	0.000155575	0.0102383	1.1815
PDCD1 Chr2:241849881-241858908 REV (9 kbp)	2	241849881	241858908	0.00512903		RHOU Chr1:228735077-228746669 FOR (11.5 kbp)	1	228735077	228746669	1.15172e-06	0.000173244	-1.65816
ITPR1 Chr3:4493348-4847840 FOR (354.4 kbp)	3	4493348	4847840	0.0281904		SIPA1L2 Chr1:232397965-232561558 REV (163.5 kbp)	1	232397965	232561558	1.72819e-12	8.51775e-10	-1.73171
PPARG Chr3:12287368-12434356 FOR (146.9 kbp)	3	12287368	12434356	0.00192423		SLC35F3 Chr1:233904933-234324516 FOR (419.5 kbp)	1	233904933	234324516	0.000118233	0.00842727	1.78942
SATB1 Chr3:18345387-18445588 REV (100.2 kbp)	3	18345387	18445588	0.0067951		LYST Chr1:235661041-235883640 REV (222.6 kbp)	1	235661041	235883640	1.18188e-06	0.000176633	1.2671
CCR4 Chr3:32951574-32956349 FOR (4.7 kbp)	3	32951574	32956349	4.42056e-07		LGALS8 Chr1:236518000-236552981 FOR (34.9 kbp)	1	236518000	236552981	4.56456e-06	0.000553602	-0.456393
GLB1 Chr3:32996608-33097230 REV (100.6 kbp)	3	32996608	33097230	0.0152972		ZBTB18 Chr1:244048939-244057476 FOR (8.5 kbp)	1	244048939	244057476	5.00425e-10	1.58799e-07	-1.12365
ITIH4 Chr3:52812975-52830739 REV (17.7 kbp)	3	52812975	52830739	0.0398503		SCCPDH Chr1:246724047-246768137 FOR (44 kbp)	1	246724047	246768137	0.000382364	0.02088	-0.226867
TMEM110-MUSTN1 Chr3:52833121-52897562 REV (64.4 kbp)	3	52833121	52897562	0.00954722		NLRP3 Chr1:247416156-247449108 FOR (32.9 kbp)	1	247416156	247449108	6.9114e-05	0.00542721	-1.42826
TMEM110 Chr3:52836219-52897596 REV (61.3 kbp)	3	52836219	52897596	1.2982e-06		AC092580.4 Chr2:7725801-7730705 FOR (4.9 kbp)	2	7725801	7730705	1.91647e-06	0.000271884	2.02612
CD96 Chr3:111292719-111652372 FOR (359.6 kbp)	3	111292719	111652372	0.0191017		GRHL1 Chr2:9951693-10002277 FOR (50.5 kbp)	2	9951693	10002277	3.25198e-06	0.000425605	-1.53029
ZBED2 Chr3:111592900-111595443 REV (2.5 kbp)	3	111592900	111595443	0.017827		ATP6V1C2 Chr2:10721649-10785110 FOR (63.4 kbp)	2	10721649	10785110	0.000162843	0.0106261	-0.592025
CHST2 Chr3:143119331-143124014 FOR (4.6 kbp)	3	143119331	143124014	1.40383e-05		PDIA6 Chr2:10783391-10837977 REV (54.5 kbp)	2	10783391	10837977	0.000151888	0.0101067	-0.554153
GPR87 Chr3:151294103-151316952 REV (22.8 kbp)	3	151294103	151316952	0.0411124		EFR3B Chr2:25042130-25159137 FOR (117 kbp)	2	25042130	25159137	2.54626e-23	9.83069e-20	-4.19522
PLCH1 Chr3:155375580-155745067 REV (369.4 kbp)	3	155375580	155745067	0.0126227		ASXL2 Chr2:25733753-25878516 REV (144.7 kbp)	2	25733753	25878516	0.000139221	0.00945765	0.380749
SKIL Chr3:170357715-170396835 FOR (39.1 kbp)	3	170357715	170396835	0.00408439		SOS1 Chr2:38981396-39124345 REV (142.9 kbp)	2	38981396	39124345	4.6811e-06	0.00056478	1.12157
TNFSF10 Chr3:172505508-172523507 REV (18 kbp)	3	172505508	172523507	1.0446e-06		ZFP36L2 Chr2:43222402-43226609 REV (4.2 kbp)	2	43222402	43226609	7.37477e-14	5.17687e-11	-0.816819
BCL6 Chr3:187721377-187745727 REV (24.3 kbp)	3	187721377	187745727	0.0067951		CCDC88A Chr2:55287842-55419921 REV (132 kbp)	2	55287842	55419921	3.86715e-14	2.79946e-11	-1.05925
APOD Chr3:195568702-195584205 REV (15.5 kbp)	3	195568702	195584205	0.000443371		AC012358.8 Chr2:55306097-55346049 FOR (39.9 kbp)	2	55306097	55346049	1.59122e-08	4.05061e-06	-1.16176
RBPJ Chr4:26163455-26435131 FOR (271.6 kbp)	4	26163455	26435131	1.77373e-05		PELI1 Chr2:64092652-64144454 REV (51.8 kbp)	2	64092652	64144454	0.00087097	0.0387255	0.679964
KLF3 Chr4:38664196-38701042 FOR (36.8 kbp)	4	38664196	38701042	0.0320266		RTKN Chr2:74425836-74442422 REV (16.5 kbp)	2	74425836	74442422	3.73771e-10	1.23692e-07	-1.5119
SEPT11 Chr4:76949703-77040384 FOR (90.6 kbp)	4	76949703	77040384	0.0144839		LOXL3 Chr2:74532414-74555690 REV (23.2 kbp)	2	74532414	74555690	2.40554e-06	0.000325873	-0.330242
PLAC8 Chr4:83090048-83137075 REV (47 kbp)	4	83090048	83137075	0.00209945		DOK1 Chr2:74549026-74557554 FOR (8.5 kbp)	2	74549026	74557554	2.7349e-08	6.59938e-06	-0.563493
ABCG2 Chr4:88090264-88231322 REV (141 kbp)	4	88090264	88231322	0.0106416		ST3GAL5 Chr2:85839144-85889014 REV (49.8 kbp)	2	85839144	85889014	5.19498e-05	0.0043557	1.29263
ANXA5 Chr4:121667955-121697113 REV (29.1 kbp)	4	121667955	121697113	0.0204555		MAL Chr2:95025677-95053996 FOR (28.3 kbp)	2	95025677	95053996	7.50703e-05	0.00577742	1.41128
IL2 Chr4:122451470-122456725 REV (5.2 kbp)	4	122451470	122456725	6.68698e-06		INPP4A Chr2:98444854-98594390 FOR (149.5 kbp)	2	98444854	98594390	2.72011e-20	5.25094e-17	0.61779
IL21 Chr4:122612628-122621069 REV (8.4 kbp)	4	122612628	122621069	0.0481782		AFF3 Chr2:99545419-100142739 REV (597.3 kbp)	2	99545419	100142739	4.06219e-09	1.14757e-06	1.89169
IL21-AS1 Chr4:122618983-122689156 FOR (70.1 kbp)	4	122618983	122689156	0.000338836		MAP4K4 Chr2:101696850-101894689 FOR (197.8 kbp)	2	101696850	101894689	4.304e-05	0.0037064	-0.316773
PALLD Chr4:168497066-168928457 FOR (431.3 kbp)	4	168497066	168928457	1.8955e-06		IL18RAP Chr2:102418689-102452565 FOR (33.8 kbp)	2	102418689	102452565	6.52049e-06	0.000751479	-1.25731
BASP1 Chr5:17065598-17276843 FOR (211.2 kbp)	5	17065598	17276843	0.00993332		NCK2 Chr2:105744897-105894274 FOR (149.3 kbp)	2	105744897	105894274	0.000535651	0.026683	0.308256
IL7R Chr5:35852695-35879603 FOR (26.9 kbp)	5	35852695	35879603	0.039862		MAP3K2 Chr2:127298730-127388465 REV (89.7 kbp)	2	127298730	127388465	0.000248613	0.0150993	-0.577178
MAST4 Chr5:66596361-67169595 FOR (573.2 kbp)	5	66596361	67169595	0.000588772		AC068282.3 Chr2:127389130-127400580 FOR (11.4 kbp)	2	127389130	127400580	9.18437e-06	0.000998854	-1.37875
IL13 Chr5:132658173-132661110 FOR (2.9 kbp)	5	132658173	132661110	2.98363e-06		PROC Chr2:127418427-127429246 FOR (10.8 kbp)	2	127418427	127429246	0.000270454	0.0160232	-3.0827
SEPT8 Chr5:132750817-132807241 REV (56.4 kbp)	5	132750817	132807241	0.0475839		CCDC74A Chr2:131527675-131533666 FOR (5.9 kbp)	2	131527675	131533666	9.3943e-05	0.00697497	-0.929556
IL9 Chr5:135892246-135895827 REV (3.5 kbp)	5	135892246	135895827	0.00739135		MGAT5 Chr2:134119983-134454621 FOR (334.6 kbp)	2	134119983	134454621	4.00913e-05	0.00350458	0.708777
TGFBI Chr5:136028895-136063818 FOR (34.9 kbp)	5	136028895	136063818	0.000780492		FMNL2 Chr2:152335237-152649834 FOR (314.5 kbp)	2	152335237	152649834	5.698e-06	0.000673439	-1.02269
FGF1 Chr5:142592178-142698070 REV (105.8 kbp)	5	142592178	142698070	0.000662957		GAD1 Chr2:170813213-170861151 FOR (47.9 kbp)	2	170813213	170861151	0.000898531	0.0396996	1.73593
FNDC9 Chr5:157341600-157345721 REV (4.1 kbp)	5	157341600	157345721	1.40383e-05		WIPF1 Chr2:174559572-174682916 REV (123.3 kbp)	2	174559572	174682916	1.02197e-07	2.09504e-05	0.831044
NIPAL4 Chr5:157460019-157474717 FOR (14.6 kbp)	5	157460019	157474717	1.40343e-05		AC010894.5 Chr2:174575227-174587726 FOR (12.5 kbp)	2	174575227	174587726	3.75414e-07	6.74145e-05	0.91388
ADAM19 Chr5:157477304-157575775 REV (98.4 kbp)	5	157477304	157575775	6.74299e-07		BMPR2 Chr2:202376936-202567751 FOR (190.8 kbp)	2	202376936	202567751	5.30307e-05	0.00438734	-0.775546
HRH2 Chr5:175658030-175686242 FOR (28.2 kbp)	5	175658030	175686242	0.0133203		KLF7 Chr2:207074137-207167267 REV (93.1 kbp)	2	207074137	207167267	1.62173e-31	1.25225e-27	-1.47882
RGS14 Chr5:177357837-177372601 FOR (14.7 kbp)	5	177357837	177372601	0.0442899		KANSL1L Chr2:210021423-210171383 REV (149.9 kbp)	2	210021423	210171383	0.000128209	0.00889213	-0.615853
LTA Chr6:31572054-31574324 FOR (2.2 kbp)	6	31572054	31574324	0.0381633		TNS1 Chr2:217799789-218002995 REV (203.2 kbp)	2	217799789	218002995	5.04068e-06	0.000601893	-2.40271
TNF Chr6:31575567-31578336 FOR (2.7 kbp)	6	31575567	31578336	0.0107803		TMBIM1 Chr2:218274192-218292586 REV (18.3 kbp)	2	218274192	218292586	0.000653127	0.0310671	-0.246893
FOXP4 Chr6:41546426-41602384 FOR (55.9 kbp)	6	41546426	41602384	0.000635867		FAM134A Chr2:219176225-219185479 FOR (9.2 kbp)	2	219176225	219185479	2.66776e-06	0.000357218	-0.329393
GPR111 Chr6:47656436-47697793 FOR (41.3 kbp)	6	47656436	47697793	0.0236915		ITM2C Chr2:230864639-230879248 FOR (14.6 kbp)	2	230864639	230879248	0.00121459	0.0497981	0.852818
PRDM1 Chr6:106086320-106109939 FOR (23.6 kbp)	6	106086320	106109939	0.0263993		GPR55 Chr2:230907318-230961066 REV (53.7 kbp)	2	230907318	230961066	5.18444e-05	0.0043557	1.73669
SGK1 Chr6:134169246-134318112 REV (148.8 kbp)	6	134169246	134318112	8.89094e-07		AC012507.4 Chr2:230908852-230910102 FOR (1.2 kbp)	2	230908852	230910102	0.000389386	0.0211244	1.749
PDE7B Chr6:135851696-136195574 FOR (343.8 kbp)	6	135851696	136195574	0.00209945		SPATA3-AS1 Chr2:230984368-230996032 REV (11.6 kbp)	2	230984368	230996032	0.0010819	0.0457675	1.48432
TIAM2 Chr6:154832697-155257723 FOR (425 kbp)	6	154832697	155257723	1.8735e-09		UBE2F Chr2:237966827-238042782 FOR (75.9 kbp)	2	237966827	238042782	5.22722e-05	0.0043557	0.387066
SYTL3 Chr6:158650014-158764876 FOR (114.8 kbp)	6	158650014	158764876	0.000179668		UBE2F-SCLY Chr2:237967014-238099412 FOR (132.3 kbp)	2	237967014	238099412	0.000148676	0.00998286	0.405089
TNS3 Chr7:47275154-47582558 REV (307.4 kbp)	7	47275154	47582558	0.00227431		HDAC4 Chr2:239048168-239401654 REV (353.4 kbp)	2	239048168	239401654	8.18675e-06	0.000916165	0.354245
UPP1 Chr7:48088628-48108733 FOR (20.1 kbp)	7	48088628	48108733	9.27834e-06		ITPR1 Chr3:4493348-4847840 FOR (354.4 kbp)	3	4493348	4847840	0.000248993	0.0150993	0.660251
CDK6 Chr7:92604921-92836594 REV (231.6 kbp)	7	92604921	92836594	0.0357721		LMCD1 Chr3:8501707-8568125 FOR (66.4 kbp)	3	8501707	8568125	1.50203e-06	0.000218834	-1.49023
PIK3CG Chr7:106865278-106907145 FOR (41.8 kbp)	7	106865278	106907145	0.000338836		LINC00312 Chr3:8571782-8573875 FOR (2 kbp)	3	8571782	8573875	0.000454992	0.0235792	-4.28797
SLC26A4 Chr7:107660635-107717809 FOR (57.1 kbp)	7	107660635	107717809	0.0152972		ATP2B2 Chr3:10324023-10708031 REV (384 kbp)	3	10324023	10708031	0.000194693	0.0123563	-4.23385
LRRN3 Chr7:111091006-111125454 FOR (34.4 kbp)	7	111091006	111125454	3.52561e-09		PPARG Chr3:12287368-12434356 FOR (146.9 kbp)	3	12287368	12434356	3.00732e-11	1.22218e-08	-3.51201
AHCYL2 Chr7:129225023-129430211 FOR (205.1 kbp)	7	129225023	129430211	0		OSBPL10 Chr3:31657890-32077580 REV (419.6 kbp)	3	31657890	32077580	3.50347e-05	0.00311719	1.2261
STRIP2 Chr7:129433890-129488399 FOR (54.5 kbp)	7	129433890	129488399	7.75824e-13		ZNF860 Chr3:31981771-31991628 FOR (9.8 kbp)	3	31981771	31991628	5.68045e-05	0.00466623	1.72783
PLXNA4 Chr7:132123332-132648688 REV (525.3 kbp)	7	132123332	132648688	0.000693904		CCR4 Chr3:32951574-32956349 FOR (4.7 kbp)	3	32951574	32956349	7.83164e-05	0.00598745	-1.1504
AGK Chr7:141551189-141655244 FOR (104 kbp)	7	141551189	141655244	0.00965985		GLB1 Chr3:32996608-33097230 REV (100.6 kbp)	3	32996608	33097230	0.000346997	0.0192762	-0.544663
CTSB Chr8:11842524-11869448 REV (26.9 kbp)	8	11842524	11869448	0.0115672		CCR8 Chr3:39329706-39333511 FOR (3.8 kbp)	3	39329706	39333511	5.63623e-08	1.24346e-05	2.81507
LPL Chr8:19901717-19967258 FOR (65.5 kbp)	8	19901717	19967258	5.12271e-07		CDCP1 Chr3:45082278-45146422 REV (64.1 kbp)	3	45082278	45146422	2.59949e-08	6.33865e-06	2.26172
ZNF395 Chr8:28345585-28402701 REV (57.1 kbp)	8	28345585	28402701	0.0285997		CXCR6 Chr3:45940933-45948353 FOR (7.4 kbp)	3	45940933	45948353	2.57923e-05	0.00238991	1.1596
SLCO5A1 Chr8:69667047-69835064 REV (168 kbp)	8	69667047	69835064	0.0159346		CCR3 Chr3:46163604-46266706 FOR (103.1 kbp)	3	46163604	46266706	0.000799851	0.036118	-2.43801
PTK2 Chr8:140657900-141002110 REV (344.2 kbp)	8	140657900	141002110	0.00372021		LRRC2 Chr3:46515423-46580099 REV (64.6 kbp)	3	46515423	46580099	0.000231296	0.0142879	-1.78537
SMARCA2 Chr9:2015219-2193624 FOR (178.4 kbp)	9	2015219	2193624	0.00283364		PLXNB1 Chr3:48403854-48430051 REV (26.1 kbp)	3	48403854	48430051	0.000724843	0.0332495	-1.04491
AQP3 Chr9:33441154-33447611 REV (6.4 kbp)	9	33441154	33447611	0		ITIH4 Chr3:52812975-52831479 REV (18.5 kbp)	3	52812975	52831479	2.69635e-07	5.07812e-05	-1.45596
ANXA1 Chr9:73151757-73170393 FOR (18.6 kbp)	9	73151757	73170393	2.74144e-07		RP5-966M1.6 Chr3:52813282-52835729 REV (22.4 kbp)	3	52813282	52835729	7.83727e-07	0.000127759	-1.40615
GCNT1 Chr9:76441666-76507416 FOR (65.7 kbp)	9	76441666	76507416	8.3124e-13		ITIH4-AS1 Chr3:52823935-52825314 FOR (1.3 kbp)	3	52823935	52825314	0.000125316	0.00871753	-1.4424
CTSL Chr9:87725519-87731392 FOR (5.8 kbp)	9	87725519	87731392	3.3341e-10		MUSTN1 Chr3:52833114-52835219 REV (2.1 kbp)	3	52833114	52835219	7.27552e-05	0.00565562	-1.33191
COL15A1 Chr9:98943639-99070792 FOR (127.1 kbp)	9	98943639	99070792	0.0088248		TMEM110-MUSTN1 Chr3:52833121-52897562 REV (64.4 kbp)	3	52833121	52897562	9.33062e-11	3.54334e-08	-1.01449
PALM2-AKAP2 Chr9:109780309-110172512 FOR (392.2 kbp)	9	109780309	110172512	0.0119241		TMEM110 Chr3:52836219-52897596 REV (61.3 kbp)	3	52836219	52897596	1.12005e-09	3.36962e-07	-1.00057
AKAP2 Chr9:110048598-110172512 FOR (123.9 kbp)	9	110048598	110172512	0.0126212		IL17RD Chr3:57089982-57170306 REV (80.3 kbp)	3	57089982	57170306	0.000926539	0.0404968	-1.98661
UGCG Chr9:111896766-111935369 FOR (38.6 kbp)	9	111896766	111935369	0.0132698		PROS1 Chr3:93873033-93974066 REV (101 kbp)	3	93873033	93974066	1.24059e-06	0.000183687	-1.13889
TNFSF15 Chr9:114784635-114806126 REV (21.4 kbp)	9	114784635	114806126	0.00106212		HHLA2 Chr3:108296490-108378285 FOR (81.7 kbp)	3	108296490	108378285	6.13201e-05	0.00495064	2.25063
TNFSF8 Chr9:114893343-114930595 REV (37.2 kbp)	9	114893343	114930595	3.86792e-07		RAB43 Chr3:129087569-129122801 REV (35.2 kbp)	3	129087569	129122801	0.000529149	0.026479	0.472053
NCS1 Chr9:130172578-130237304 FOR (64.7 kbp)	9	130172578	130237304	0.000639867		HMCES Chr3:129278828-129306186 FOR (27.3 kbp)	3	129278828	129306186	0.000937969	0.0409191	0.430818
ABCA2 Chr9:137007227-137028922 REV (21.6 kbp)	9	137007227	137028922	2.43898e-07		BFSP2 Chr3:133399995-133475222 FOR (75.2 kbp)	3	133399995	133475222	6.99654e-05	0.00545707	-1.66553
FUT7 Chr9:137030174-137033010 REV (2.8 kbp)	9	137030174	137033010	2.44125e-09		BFSP2-AS1 Chr3:133429269-133455776 REV (26.5 kbp)	3	133429269	133455776	1.8364e-05	0.00177291	-1.96378
NPDC1 Chr9:137039470-137046203 REV (6.7 kbp)	9	137039470	137046203	0.0048579		CDV3 Chr3:133573730-133590261 FOR (16.5 kbp)	3	133573730	133590261	2.14331e-06	0.000295534	-0.35259
PFKFB3 Chr10:6144934-6235545 FOR (90.6 kbp)	10	6144934	6235545	0.0143516		RASA2 Chr3:141487047-141615342 FOR (128.2 kbp)	3	141487047	141615342	0.000251805	0.0151903	0.43472
VIM Chr10:17228259-17237593 FOR (9.3 kbp)	10	17228259	17237593	0.00103416		CHST2 Chr3:143119331-143124014 FOR (4.6 kbp)	3	143119331	143124014	4.52887e-12	2.01753e-09	1.58882
ANK3 Chr10:60026298-60733490 REV (707.1 kbp)	10	60026298	60733490	0.0358108		PLCH1 Chr3:155375580-155745067 REV (369.4 kbp)	3	155375580	155745067	3.23045e-10	1.08454e-07	3.16941
EGR2 Chr10:62811996-62819167 REV (7.1 kbp)	10	62811996	62819167	2.134e-10		B3GALNT1 Chr3:161083883-161105384 REV (21.5 kbp)	3	161083883	161105384	0.0005681	0.0276471	1.19308
DNAJC12 Chr10:67796665-67838164 REV (41.5 kbp)	10	67796665	67838164	0.0240631		SKIL Chr3:170357678-170396835 FOR (39.1 kbp)	3	170357678	170396835	1.23086e-15	1.14051e-12	-1.19256
CHST3 Chr10:71964365-72013564 FOR (49.2 kbp)	10	71964365	72013564	0.000148507		DGKG Chr3:186105668-186362237 REV (256.5 kbp)	3	186105668	186362237	0.000742695	0.034001	1.69926
PRR5L Chr11:36296288-36465204 FOR (168.9 kbp)	11	36296288	36465204	5.80485e-07		RP11-132N15.3 Chr3:187958775-187976407 REV (17.6 kbp)	3	187958775	187976407	3.56276e-08	8.33651e-06	-2.96203
CTTN Chr11:70398404-70436584 FOR (38.1 kbp)	11	70398404	70436584	0.00910587		CLDN1 Chr3:190305701-190322475 REV (16.7 kbp)	3	190305701	190322475	9.18264e-06	0.000998854	-1.68006
EED Chr11:86244544-86278813 FOR (34.2 kbp)	11	86244544	86278813	0.00117878		MB21D2 Chr3:192796815-192918161 REV (121.3 kbp)	3	192796815	192918161	0.000516736	0.026193	0.878326
SESN3 Chr11:95165540-95232541 REV (67 kbp)	11	95165540	95232541	1.50953e-10		FAM43A Chr3:194686544-194689037 FOR (2.4 kbp)	3	194686544	194689037	0.000964767	0.0417818	1.09349
YAP1 Chr11:102110461-102233423 FOR (122.9 kbp)	11	102110461	102233423	0.0314634		PPP1R2 Chr3:195514425-195543386 REV (28.9 kbp)	3	195514425	195543386	0.000306189	0.017342	-0.496935
CARD16 Chr11:105041326-105101431 REV (60.1 kbp)	11	105041326	105101431	0.0482904		APOD Chr3:195568702-195584205 REV (15.5 kbp)	3	195568702	195584205	5.08571e-17	5.61002e-14	-3.67084
DIXDC1 Chr11:111927144-112022584 FOR (95.4 kbp)	11	111927144	112022584	3.91438e-12		MFI2 Chr3:196988621-197029816 REV (41.1 kbp)	3	196988621	197029816	1.65408e-06	0.00023948	-1.22442
CXCR5 Chr11:118883766-118897799 FOR (14 kbp)	11	118883766	118897799	0.000176259		BDH1 Chr3:197509783-197573323 REV (63.5 kbp)	3	197509783	197573323	0.000843278	0.0377844	0.354493
BARX2 Chr11:129375940-129452279 FOR (76.3 kbp)	11	129375940	129452279	1.41924e-08		FGFR3 Chr4:1793307-1808872 FOR (15.5 kbp)	4	1793307	1808872	0.000771196	0.0351668	-2.15283
CCND2 Chr12:4273772-4305350 FOR (31.5 kbp)	12	4273772	4305350	0.00850594		D4S234E Chr4:4348140-4419058 FOR (70.9 kbp)	4	4348140	4419058	5.76813e-08	1.26055e-05	-2.2629
CD9 Chr12:6199715-6238271 FOR (38.5 kbp)	12	6199715	6238271	0.000797085		RBPJ Chr4:26163455-26435131 FOR (271.6 kbp)	4	26163455	26435131	5.97206e-19	9.88163e-16	-1.10737
CLECL1 Chr12:9715860-9733299 REV (17.4 kbp)	12	9715860	9733299	0.000548147		TBC1D1 Chr4:37891087-38139175 FOR (248 kbp)	4	37891087	38139175	0.000145201	0.00980637	0.454899
AEBP2 Chr12:19404045-19720801 FOR (316.7 kbp)	12	19404045	19720801	0.0199248		KLF3 Chr4:38664196-38701042 FOR (36.8 kbp)	4	38664196	38701042	9.07759e-05	0.00680526	0.915892
PTHLH Chr12:27958084-27972705 REV (14.6 kbp)	12	27958084	27972705	0.000145905		NIPAL1 Chr4:47914142-48040173 FOR (126 kbp)	4	47914142	48040173	0.000428772	0.0226253	-0.962746
VDR Chr12:47841537-47943048 REV (101.5 kbp)	12	47841537	47943048	0.0152972		OCIAD2 Chr4:48885019-48906937 REV (21.9 kbp)	4	48885019	48906937	4.72024e-05	0.00400529	-0.566486
ITGB7 Chr12:53191318-53207307 REV (15.9 kbp)	12	53191318	53207307	3.98643e-08		SPINK2 Chr4:56809860-56821742 REV (11.8 kbp)	4	56809860	56821742	2.69335e-06	0.000358571	-2.7154
KIF5A Chr12:57549998-57586632 FOR (36.6 kbp)	12	57549998	57586632	0.00297304		STAP1 Chr4:67558728-67607337 FOR (48.6 kbp)	4	67558728	67607337	0.000106106	0.00770517	0.921617
IFNG Chr12:68154768-68159747 REV (4.9 kbp)	12	68154768	68159747	7.75824e-13		SEPT11 Chr4:76949703-77040384 FOR (90.6 kbp)	4	76949703	77040384	0.000546838	0.0269521	0.829496
IL22 Chr12:68248242-68253607 REV (5.3 kbp)	12	68248242	68253607	0.0484939		PRDM8 Chr4:80183879-80204329 FOR (20.4 kbp)	4	80183879	80204329	0.00120049	0.0494271	1.34618
PHLDA1 Chr12:76025447-76033932 REV (8.4 kbp)	12	76025447	76033932	3.4732e-05		PLAC8 Chr4:83090048-83137075 REV (47 kbp)	4	83090048	83137075	5.05258e-07	8.80022e-05	1.75749
BTBD11 Chr12:107318413-107659642 FOR (341.2 kbp)	12	107318413	107659642	0.00298393		CDS1 Chr4:84582979-84651338 FOR (68.3 kbp)	4	84582979	84651338	3.67279e-08	8.42378e-06	-2.67677
OAS3 Chr12:112938352-112973249 FOR (34.8 kbp)	12	112938352	112973249	0.0197493		GPRIN3 Chr4:89236386-89308010 REV (71.6 kbp)	4	89236386	89308010	0.0001364	0.00930135	0.654533
VPS37B Chr12:122865328-122896444 REV (31.1 kbp)	12	122865328	122896444	3.17376e-05		TNIP3 Chr4:121131408-121227466 REV (96 kbp)	4	121131408	121227466	0.000898256	0.0396996	1.28352
RGCC Chr13:41457559-41470882 FOR (13.3 kbp)	13	41457559	41470882	1.56679e-05		ANXA5 Chr4:121667955-121697113 REV (29.1 kbp)	4	121667955	121697113	0.000109415	0.00792063	-0.721199
LMO7 Chr13:75620434-75859870 FOR (239.4 kbp)	13	75620434	75859870	0.0386782		BBS12 Chr4:122732702-122744943 FOR (12.2 kbp)	4	122732702	122744943	1.91472e-07	3.6962e-05	-1.05627
LRRC16B Chr14:24052000-24069728 FOR (17.7 kbp)	14	24052000	24069728	7.47108e-07		KIAA0922 Chr4:153466346-153636711 FOR (170.3 kbp)	4	153466346	153636711	2.82193e-05	0.0025838	0.575146
GZMH Chr14:24606480-24609699 REV (3.2 kbp)	14	24606480	24609699	0.00107		SH3RF1 Chr4:169094256-169271105 REV (176.8 kbp)	4	169094256	169271105	1.24493e-06	0.000183687	-1.29091
GZMB Chr14:24630954-24634267 REV (3.3 kbp)	14	24630954	24634267	2.60608e-05		ANKH Chr5:14704804-14871778 REV (166.9 kbp)	5	14704804	14871778	1.21714e-05	0.00125533	-0.645798
PTGER2 Chr14:52314305-52328606 FOR (14.3 kbp)	14	52314305	52328606	0.000443371		MYO10 Chr5:16661914-16936276 REV (274.3 kbp)	5	16661914	16936276	0.000349195	0.0193519	-1.44533
LGALS3 Chr14:55124110-55145403 FOR (21.2 kbp)	14	55124110	55145403	0.00817211		BASP1 Chr5:17065598-17276843 FOR (211.2 kbp)	5	17065598	17276843	1.36238e-16	1.37215e-13	-2.88359
TMEM229B Chr14:67470266-67533739 REV (63.4 kbp)	14	67470266	67533739	0.00386938		SPEF2 Chr5:35617844-35814611 FOR (196.7 kbp)	5	35617844	35814611	2.50736e-05	0.00233265	-1.19822
VASH1 Chr14:76762189-76783015 FOR (20.8 kbp)	14	76762189	76783015	0.000640655		SNX18 Chr5:54517759-54546585 FOR (28.8 kbp)	5	54517759	54546585	5.67323e-05	0.00466623	0.793925
EVL Chr14:99971449-100144236 FOR (172.7 kbp)	14	99971449	100144236	0.000382436		F2R Chr5:76716043-76735781 FOR (19.7 kbp)	5	76716043	76735781	0.000982148	0.0422105	0.900486
GPR132 Chr14:105049389-105065445 REV (16 kbp)	14	105049389	105065445	1.00554e-05		MTX3 Chr5:79976731-79991262 REV (14.5 kbp)	5	79976731	79991262	3.51214e-05	0.00311719	0.635834
THBS1 Chr15:39581079-39599466 FOR (18.3 kbp)	15	39581079	39599466	2.79297e-12		ST8SIA4 Chr5:100806935-100903266 REV (96.3 kbp)	5	100806935	100903266	0.000453215	0.0235398	0.60566
BMF Chr15:40087890-40108892 REV (21 kbp)	15	40087890	40108892	0.00348364		TNFAIP8 Chr5:119268692-119399688 FOR (130.9 kbp)	5	119268692	119399688	1.22279e-05	0.00125533	-0.567691
TNFAIP8L3 Chr15:51056598-51105276 REV (48.6 kbp)	15	51056598	51105276	0.000675586		MARCH3 Chr5:126867714-127030808 REV (163 kbp)	5	126867714	127030808	0.000458539	0.0236572	-0.598574
RORA Chr15:60488284-61229319 REV (741 kbp)	15	60488284	61229319	0.0402812		SLC22A4 Chr5:132294443-132344206 FOR (49.7 kbp)	5	132294443	132344206	0.000279763	0.0164069	-0.742788
SMAD3 Chr15:67063763-67195195 FOR (131.4 kbp)	15	67063763	67195195	1.03595e-07		IL13 Chr5:132656263-132661110 FOR (4.8 kbp)	5	132656263	132661110	8.5108e-07	0.000133899	3.48813
SEMA7A Chr15:74409289-74434467 REV (25.1 kbp)	15	74409289	74434467	8.28696e-09		KIF3A Chr5:132692628-132737638 REV (45 kbp)	5	132692628	132737638	0.000122508	0.0086111	0.897936
BCL2A1 Chr15:79960889-79971446 REV (10.5 kbp)	15	79960889	79971446	0.0081875		CCNI2 Chr5:132747445-132754403 FOR (6.9 kbp)	5	132747445	132754403	0.000122837	0.0086111	1.74193
NTRK3 Chr15:87859751-88256747 REV (396.9 kbp)	15	87859751	88256747	0.00276106		SEPT8 Chr5:132750817-132807241 REV (56.4 kbp)	5	132750817	132807241	1.3013e-05	0.00132213	0.748837
FURIN Chr15:90868592-90883458 FOR (14.8 kbp)	15	90868592	90883458	7.75824e-13		SHROOM1 Chr5:132822141-132830898 REV (8.7 kbp)	5	132822141	132830898	0.000298841	0.0171666	1.75075
FES Chr15:90883695-90895776 FOR (12 kbp)	15	90883695	90895776	0.0117324		IL9 Chr5:135892246-135895827 REV (3.5 kbp)	5	135892246	135895827	4.50838e-09	1.25827e-06	-4.90271
TNFRSF12A Chr16:3018445-3022383 FOR (3.9 kbp)	16	3018445	3022383	0.0226903		TGFBI Chr5:136028895-136063818 FOR (34.9 kbp)	5	136028895	136063818	1.92512e-12	9.29069e-10	-4.67374
EIF3CL Chr16:28379579-28403879 REV (24.3 kbp)	16	28379579	28403879	3.21444e-06		REEP2 Chr5:138439017-138446969 FOR (7.9 kbp)	5	138439017	138446969	4.84485e-10	1.55876e-07	-1.02075
ITGAL Chr16:30472658-30523185 FOR (50.5 kbp)	16	30472658	30523185	0.00425281		MZB1 Chr5:139387480-139390081 REV (2.6 kbp)	5	139387480	139390081	4.59691e-05	0.00391498	1.41496
MMP2 Chr16:55389700-55506691 FOR (116.9 kbp)	16	55389700	55506691	0.0106683		FGF1 Chr5:142592178-142698070 REV (105.8 kbp)	5	142592178	142698070	3.30271e-13	2.01335e-10	-7.60838
KIFC3 Chr16:57758217-57863053 REV (104.8 kbp)	16	57758217	57863053	0.00739135		LARS Chr5:146113038-146182660 REV (69.6 kbp)	5	146113038	146182660	0.000987426	0.0422805	0.273761
ZNRF1 Chr16:74999030-75110994 FOR (111.9 kbp)	16	74999030	75110994	0.000154986		SH3TC2 Chr5:148923639-149063163 REV (139.5 kbp)	5	148923639	149063163	0.000410328	0.0220007	-4.71869
TUBB3 Chr16:89919165-89938761 FOR (19.5 kbp)	16	89919165	89938761	0.0197911		FNDC9 Chr5:157341600-157345721 REV (4.1 kbp)	5	157341600	157345721	5.65747e-11	2.22128e-08	-2.65805
HIC1 Chr17:2054154-2063241 FOR (9 kbp)	17	2054154	2063241	5.43572e-06		ADAM19 Chr5:157395534-157575775 REV (180.2 kbp)	5	157395534	157575775	6.39749e-07	0.000106923	-1.32198
PIK3R5 Chr17:8878917-8965712 REV (86.7 kbp)	17	8878917	8965712	0.0176806		NIPAL4 Chr5:157460019-157474717 FOR (14.6 kbp)	5	157460019	157474717	3.45591e-05	0.00310295	-1.98182
PMP22 Chr17:15229777-15265326 REV (35.5 kbp)	17	15229777	15265326	0.0164416		TENM2 Chr5:167284799-168264157 FOR (979.3 kbp)	5	167284799	168264157	5.02462e-05	0.00424801	-2.26839
EVI2A Chr17:31317560-31321884 REV (4.3 kbp)	17	31317560	31321884	0.000628294		CTB-178M22.2 Chr5:168229583-168232357 REV (2.7 kbp)	5	168229583	168232357	1.77204e-05	0.00173204	-4.07815
IKZF3 Chr17:39757721-39864188 REV (106.4 kbp)	17	39757721	39864188	0.00146855		WWC1 Chr5:168291651-168472303 FOR (180.6 kbp)	5	168291651	168472303	0.000208201	0.0131059	-1.19892
TBKBP1 Chr17:47694081-47712050 FOR (17.9 kbp)	17	47694081	47712050	0.000525264		CTB-114C7.4 Chr5:170308701-170312716 REV (4 kbp)	5	170308701	170312716	6.67753e-11	2.57808e-08	-1.8364
TBX21 Chr17:47733244-47746119 FOR (12.8 kbp)	17	47733244	47746119	0.00624957		HRH2 Chr5:175658030-175686242 FOR (28.2 kbp)	5	175658030	175686242	3.21812e-17	3.92356e-14	0.990401
ITGA3 Chr17:50056110-50090481 FOR (34.3 kbp)	17	50056110	50090481	1.11665e-06		CTC-251I16.1 Chr5:175709603-175710756 FOR (1.1 kbp)	5	175709603	175710756	2.76676e-18	3.56067e-15	0.93584
MRC2 Chr17:62627401-62693597 FOR (66.1 kbp)	17	62627401	62693597	0.000639867		RGS14 Chr5:177357837-177372601 FOR (14.7 kbp)	5	177357837	177372601	1.27331e-12	6.4249e-10	0.89827
LGALS3BP Chr17:78971238-78980109 REV (8.8 kbp)	17	78971238	78980109	0.0159257		RP3-416J7.4 Chr6:181466-205484 REV (24 kbp)	6	181466	205484	1.18598e-12	6.2439e-10	-3.5306
NARF Chr17:82458180-82490537 FOR (32.3 kbp)	17	82458180	82490537	0.00759874		DUSP22 Chr6:291630-351355 FOR (59.7 kbp)	6	291630	351355	0.000537041	0.026683	-0.455299
CABLES1 Chr18:23134564-23260467 FOR (125.9 kbp)	18	23134564	23260467	0.00607194		IRF4 Chr6:391739-411447 FOR (19.7 kbp)	6	391739	411447	0.000431812	0.0226987	-0.535898
MYO5B Chr18:49822813-50195093 REV (372.2 kbp)	18	49822813	50195093	6.41845e-11		EXOC2 Chr6:485133-693111 REV (207.9 kbp)	6	485133	693111	0.00114602	0.0477475	-0.239274
ALPK2 Chr18:58481247-58628957 REV (147.7 kbp)	18	58481247	58628957	0.000320695		PXDC1 Chr6:3722614-3752026 REV (29.4 kbp)	6	3722614	3752026	0.000162359	0.0106245	-3.00218
MALT1 Chr18:58671386-58750139 FOR (78.7 kbp)	18	58671386	58750139	0.000121942		GCNT2 Chr6:10492223-10629368 FOR (137.1 kbp)	6	10492223	10629368	3.11593e-06	0.000410117	1.08268
BCL2 Chr18:63123346-63320128 REV (196.7 kbp)	18	63123346	63320128	0.0319215		NEDD9 Chr6:11183298-11382348 REV (199 kbp)	6	11183298	11382348	4.35867e-06	0.000534226	0.745491
CLEC17A Chr19:14583084-14611157 FOR (28 kbp)	19	14583084	14611157	3.52561e-09		GFOD1 Chr6:13357830-13487662 REV (129.8 kbp)	6	13357830	13487662	0.000280724	0.0164216	0.531864
RASGRP4 Chr19:38409055-38426305 REV (17.2 kbp)	19	38409055	38426305	0.000338836		SOX4 Chr6:21592769-21598619 FOR (5.8 kbp)	6	21592769	21598619	7.94183e-07	0.000127759	-1.43804
RYR1 Chr19:38433699-38587564 FOR (153.8 kbp)	19	38433699	38587564	0.0251973		PGBD1 Chr6:28281572-28302549 FOR (20.9 kbp)	6	28281572	28302549	0.000520704	0.0263365	-1.05502
FBXO17 Chr19:38941401-38975910 REV (34.5 kbp)	19	38941401	38975910	0.0197911		RXRB Chr6:33193588-33200688 REV (7.1 kbp)	6	33193588	33200688	0.00108874	0.0459394	-0.272242
KCNN4 Chr19:43766533-43781257 REV (14.7 kbp)	19	43766533	43781257	0.0037633		ETV7 Chr6:36354642-36387800 REV (33.1 kbp)	6	36354642	36387800	0.00119437	0.0494066	1.5907
PTGIR Chr19:46620468-46625118 REV (4.6 kbp)	19	46620468	46625118	0.0115807		FOXP4-AS1 Chr6:41494853-41548621 REV (53.7 kbp)	6	41494853	41548621	7.95821e-05	0.00606421	-1.44107
KCNC3 Chr19:50311937-50333515 REV (21.5 kbp)	19	50311937	50333515	0.00491717		FOXP4 Chr6:41546426-41602384 FOR (55.9 kbp)	6	41546426	41602384	6.9114e-10	2.1347e-07	-1.08809
SIRPA Chr20:1894167-1940592 FOR (46.4 kbp)	20	1894167	1940592	0.0193714		CLIC5 Chr6:45898451-46080395 REV (181.9 kbp)	6	45898451	46080395	3.03606e-13	1.90082e-10	-1.2432
CST7 Chr20:24949230-24959928 FOR (10.6 kbp)	20	24949230	24959928	0.0202311		GPR111 Chr6:47656436-47697797 FOR (41.3 kbp)	6	47656436	47697797	1.34981e-07	2.64986e-05	-5.86878
ADA Chr20:44619522-44651742 REV (32.2 kbp)	20	44619522	44651742	0.0136338		GPR115 Chr6:47685864-47722021 FOR (36.1 kbp)	6	47685864	47722021	0.000682193	0.0318559	-4.2399
SDC4 Chr20:45325288-45348424 REV (23.1 kbp)	20	45325288	45348424	0.0411124		EFHC1 Chr6:52420308-52495785 FOR (75.4 kbp)	6	52420308	52495785	7.30655e-05	0.00566074	-0.684869
PMEPA1 Chr20:57648392-57711536 REV (63.1 kbp)	20	57648392	57711536	6.10341e-08		CD109 Chr6:73695785-73828316 FOR (132.5 kbp)	6	73695785	73828316	0.000681946	0.0318559	-0.756927
UBASH3A Chr21:42403899-42447681 FOR (43.7 kbp)	21	42403899	42447681	0.000121942		PRDM1 Chr6:106086320-106109939 FOR (23.6 kbp)	6	106086320	106109939	6.79163e-21	1.43026e-17	1.99576
COL6A1 Chr21:45981737-46005050 FOR (23.3 kbp)	21	45981737	46005050	1.38383e-05		THEMIS Chr6:127708072-127918631 REV (210.5 kbp)	6	127708072	127918631	1.0224e-05	0.00108146	1.09752
COL6A2 Chr21:46098097-46132849 FOR (34.7 kbp)	21	46098097	46132849	0.000150848		SGK1 Chr6:134169246-134318112 REV (148.8 kbp)	6	134169246	134318112	9.27946e-14	6.32231e-11	1.23685
CECR1 Chr22:17178790-17221989 REV (43.2 kbp)	22	17178790	17221989	0.0161216		AHI1 Chr6:135283532-135497776 REV (214.2 kbp)	6	135283532	135497776	0.000922182	0.0403825	0.392041
MIAT Chr22:26646428-26676475 FOR (30 kbp)	22	26646428	26676475	4.26997e-07		PDE7B Chr6:135851696-136195574 FOR (343.8 kbp)	6	135851696	136195574	3.21106e-07	5.95074e-05	2.73604
LIF Chr22:30240447-30246851 REV (6.4 kbp)	22	30240447	30246851	0.0102715		RP13-143G15.4 Chr6:136094715-136225595 REV (130.8 kbp)	6	136094715	136225595	0.000213114	0.0132709	3.20257
IL2RB Chr22:37125838-37175054 REV (49.2 kbp)	22	37125838	37175054	0.0402812		MAP3K5 Chr6:136557047-136792518 REV (235.4 kbp)	6	136557047	136792518	0.000432123	0.0226987	0.952106
APOBEC3C Chr22:39014083-39020352 FOR (6.2 kbp)	22	39014083	39020352	0.000213085		PERP Chr6:138088505-138107511 REV (19 kbp)	6	138088505	138107511	3.19971e-07	5.95074e-05	-0.661743
APOBEC3D Chr22:39014363-39033276 FOR (18.9 kbp)	22	39014363	39033276	0.000104425		PLAGL1 Chr6:143940300-144064599 REV (124.3 kbp)	6	143940300	144064599	0.000152804	0.0101067	-0.609809
APOBEC3F Chr22:39040604-39053910 FOR (13.3 kbp)	22	39040604	39053910	0.00240991		TIAM2 Chr6:154832697-155257723 FOR (425 kbp)	6	154832697	155257723	3.33325e-23	1.10307e-19	-1.26582
APOBEC3G Chr22:39040961-39087743 FOR (46.7 kbp)	22	39040961	39087743	2.19817e-12		RP11-477D19.2 Chr6:155253139-155256724 REV (3.5 kbp)	6	155253139	155256724	1.47201e-18	2.1312e-15	-1.42532
APOBEC3H Chr22:39097224-39104067 FOR (6.8 kbp)	22	39097224	39104067	0.000150848		CYTH3 Chr7:6161776-6272644 REV (110.8 kbp)	7	6161776	6272644	1.92548e-05	0.00185078	-1.15169
PLP2 ChrX:49171926-49175239 FOR (3.3 kbp)	X	49171926	49175239	0.0358108		ZNF853 Chr7:6615617-6624290 FOR (8.6 kbp)	7	6615617	6624290	3.21776e-05	0.00290037	-0.846451
CXCR3 ChrX:71615916-71618517 REV (2.6 kbp)	X	71615916	71618517	0.00343597		TSPAN13 Chr7:16753535-16784536 FOR (31 kbp)	7	16753535	16784536	4.43447e-08	9.97326e-06	-1.39269
SLC16A2 ChrX:74421461-74533917 FOR (112.4 kbp)	X	74421461	74533917	0.0148268		OSBPL3 Chr7:24796539-24981634 REV (185 kbp)	7	24796539	24981634	0.000757416	0.0346066	0.45171
DRP2 ChrX:101219769-101264497 FOR (44.7 kbp)	X	101219769	101264497	0.0103781		JAZF1 Chr7:27830573-28180743 REV (350.1 kbp)	7	27830573	28180743	8.04713e-07	0.00012856	1.27242
						AOAH Chr7:36512949-36724549 REV (211.6 kbp)	7	36512949	36724549	0.000123119	0.0086111	1.41053
						RALA Chr7:39623483-39708124 FOR (84.6 kbp)	7	39623483	39708124	1.66859e-05	0.00165184	-0.437003
						TNS3 Chr7:47275154-47582558 REV (307.4 kbp)	7	47275154	47582558	1.39499e-05	0.00139892	-2.20692
						UPP1 Chr7:48088628-48108733 FOR (20.1 kbp)	7	48088628	48108733	0.000216856	0.0134492	-0.810106
						IKZF1 Chr7:50304124-50405101 FOR (100.9 kbp)	7	50304124	50405101	0.000123414	0.0086111	0.480394
						VOPP1 Chr7:55436056-55572988 REV (136.9 kbp)	7	55436056	55572988	0.00026777	0.0159458	-0.492573
						FGL2 Chr7:77193371-77199826 REV (6.4 kbp)	7	77193371	77199826	9.2842e-06	0.00100499	3.02849
						GSAP Chr7:77310751-77416400 REV (105.6 kbp)	7	77310751	77416400	6.0471e-06	0.000700406	1.57606
						CDK6 Chr7:92604921-92836594 REV (231.6 kbp)	7	92604921	92836594	0.000184373	0.0117659	-0.532883
						ZSCAN25 Chr7:99616946-99632407 FOR (15.4 kbp)	7	99616946	99632407	3.05441e-05	0.00276389	0.358672
						SERPINE1 Chr7:101127089-101139266 FOR (12.1 kbp)	7	101127089	101139266	0.000153035	0.0101067	-2.13393
						PIK3CG Chr7:106865278-106907145 FOR (41.8 kbp)	7	106865278	106907145	1.27547e-07	2.53357e-05	1.06474
						SLC26A4-AS1 Chr7:107653976-107662151 REV (8.1 kbp)	7	107653976	107662151	1.92485e-06	0.000271884	2.71279
						SLC26A4 Chr7:107660635-107717809 FOR (57.1 kbp)	7	107660635	107717809	4.4808e-06	0.000546304	2.83593
						NRCAM Chr7:108147623-108456717 REV (309 kbp)	7	108147623	108456717	0.000682324	0.0318559	0.922709
						LRRN3 Chr7:111091006-111125454 FOR (34.4 kbp)	7	111091006	111125454	9.55658e-06	0.00102967	1.64019
						DOCK4 Chr7:111726110-112206411 REV (480.3 kbp)	7	111726110	112206411	8.2803e-06	0.000922179	-1.58972
						AHCYL2 Chr7:129225023-129430211 FOR (205.1 kbp)	7	129225023	129430211	2.30711e-15	1.97942e-12	-2.27581
						STRIP2 Chr7:129433890-129488399 FOR (54.5 kbp)	7	129433890	129488399	1.12959e-07	2.27538e-05	-1.34413
						PLXNA4 Chr7:132123332-132648688 REV (525.3 kbp)	7	132123332	132648688	1.26995e-10	4.59663e-08	-3.83864
						SVOPL Chr7:138594285-138701352 REV (107 kbp)	7	138594285	138701352	0.000637856	0.0305947	4.31909
						ATP6V0A4 Chr7:138706295-138799560 REV (93.2 kbp)	7	138706295	138799560	8.14754e-05	0.00614781	-3.87903
						HIPK2 Chr7:139561570-139777778 REV (216.2 kbp)	7	139561570	139777778	5.86488e-06	0.000682713	0.498868
						TBXAS1 Chr7:139777051-140020325 FOR (243.2 kbp)	7	139777051	140020325	0.000247999	0.0150993	0.91455
						AGK Chr7:141551189-141655244 FOR (104 kbp)	7	141551189	141655244	6.93963e-05	0.00543097	0.696659
						FAM167A Chr8:11421463-11474715 REV (53.2 kbp)	8	11421463	11474715	7.93192e-07	0.000127759	-1.88066
						CTSB Chr8:11842524-11869448 REV (26.9 kbp)	8	11842524	11869448	1.40843e-10	5.01942e-08	-0.719228
						CSGALNACT1 Chr8:19404161-19758029 REV (353.8 kbp)	8	19404161	19758029	0.000133857	0.00920117	-1.23734
						ZNF395 Chr8:28345585-28402701 REV (57.1 kbp)	8	28345585	28402701	0.000904294	0.0397495	-0.597599
						CHD7 Chr8:60678778-60868028 FOR (189.2 kbp)	8	60678778	60868028	0.000639232	0.0305947	0.496472
						PDE7A Chr8:65717510-65842322 REV (124.8 kbp)	8	65717510	65842322	6.57954e-05	0.0052197	0.478681
						MYBL1 Chr8:66562175-66614247 REV (52 kbp)	8	66562175	66614247	0.00066657	0.0314483	0.79233
						SLCO5A1 Chr8:69667047-69835064 REV (168 kbp)	8	69667047	69835064	4.61258e-07	8.15652e-05	-2.71568
						RDH10 Chr8:73294612-73325281 FOR (30.6 kbp)	8	73294612	73325281	0.000300316	0.0171773	0.566295
						CA2 Chr8:85463852-85481493 FOR (17.6 kbp)	8	85463852	85481493	1.09381e-05	0.00114652	-0.798067
						NCALD Chr8:101686543-102124907 REV (438.3 kbp)	8	101686543	102124907	1.51406e-08	3.89703e-06	1.88182
						DERL1 Chr8:123013164-123042423 REV (29.2 kbp)	8	123013164	123042423	4.51596e-05	0.00386023	-0.246854
						ST3GAL1 Chr8:133454848-133571940 REV (117 kbp)	8	133454848	133571940	0.000584464	0.0283245	0.892002
						PTK2 Chr8:140657900-141002216 REV (344.3 kbp)	8	140657900	141002216	3.01502e-08	7.2003e-06	-1.12138
						SMARCA2 Chr9:2015219-2193624 FOR (178.4 kbp)	9	2015219	2193624	0.000291197	0.0169062	-0.81541
						RP11-264I13.2 Chr9:2041900-2046023 REV (4.1 kbp)	9	2041900	2046023	1.71154e-08	4.30953e-06	-1.06766
						SLC1A1 Chr9:4490444-4587469 FOR (97 kbp)	9	4490444	4587469	0.000145652	0.00980821	-2.61056
						DENND4C Chr9:19230435-19373545 FOR (143.1 kbp)	9	19230435	19373545	0.000217138	0.0134492	0.555219
						MOB3B Chr9:27325209-27529781 REV (204.5 kbp)	9	27325209	27529781	0.00030298	0.017287	0.74285
						AQP3 Chr9:33441154-33447611 REV (6.4 kbp)	9	33441154	33447611	1.27964e-07	2.53357e-05	-2.02914
						SHB Chr9:37919134-38069211 REV (150 kbp)	9	37919134	38069211	1.27583e-12	6.4249e-10	-1.94175
						PIP5K1B Chr9:68705414-69009176 FOR (303.7 kbp)	9	68705414	69009176	0.000488394	0.0248651	1.69288
						ANXA1 Chr9:73151757-73170393 FOR (18.6 kbp)	9	73151757	73170393	7.15208e-08	1.53405e-05	1.81124
						GCNT1 Chr9:76419850-76507416 FOR (87.5 kbp)	9	76419850	76507416	5.54465e-19	9.88013e-16	-2.1527
						LINC00484 Chr9:91159573-91165576 FOR (6 kbp)	9	91159573	91165576	0.000170178	0.010981	3.75251
						AUH Chr9:91213815-91361913 REV (148 kbp)	9	91213815	91361913	3.50349e-05	0.00311719	0.725117
						COL15A1 Chr9:98943179-99070792 FOR (127.6 kbp)	9	98943179	99070792	4.26183e-10	1.3905e-07	-2.71126
						UGCG Chr9:111896766-111935369 FOR (38.6 kbp)	9	111896766	111935369	0.000122807	0.0086111	0.968285
						RP11-402G3.3 Chr9:114666434-114682089 REV (15.6 kbp)	9	114666434	114682089	2.4187e-05	0.00226839	2.0421
						TNFSF15 Chr9:114784635-114806126 REV (21.4 kbp)	9	114784635	114806126	1.79722e-06	0.000258588	3.01515
						TNFSF8 Chr9:114893343-114930595 REV (37.2 kbp)	9	114893343	114930595	1.80061e-05	0.00175257	1.87972
						TNC Chr9:115019578-115118257 REV (98.6 kbp)	9	115019578	115118257	1.1214e-05	0.00117015	2.26975
						NCS1 Chr9:130172578-130237304 FOR (64.7 kbp)	9	130172578	130237304	3.59455e-13	2.08169e-10	-1.33047
						CAMSAP1 Chr9:135808487-135907228 REV (98.7 kbp)	9	135808487	135907228	6.21345e-05	0.00498044	-0.507539
						C9orf139 Chr9:137027464-137037957 FOR (10.4 kbp)	9	137027464	137037957	0.000414086	0.0220007	-2.1654
						ENTPD2 Chr9:137048098-137054045 REV (5.9 kbp)	9	137048098	137054045	0.000343321	0.0191179	-3.77161
						SFMBT2 Chr10:7158624-7411486 REV (252.8 kbp)	10	7158624	7411486	0.000168079	0.0108758	0.587285
						GATA3 Chr10:8053604-8075198 FOR (21.5 kbp)	10	8053604	8075198	0.000613468	0.029668	0.880595
						C10orf67 Chr10:23267195-23344845 REV (77.6 kbp)	10	23267195	23344845	4.72305e-08	1.05201e-05	-1.76695
						OTUD1 Chr10:23439458-23442390 FOR (2.9 kbp)	10	23439458	23442390	5.83002e-05	0.00473868	-0.937296
						APBB1IP Chr10:26438203-26567803 FOR (129.6 kbp)	10	26438203	26567803	0.000112096	0.0080894	0.365615
						EPC1 Chr10:32267751-32378798 REV (111 kbp)	10	32267751	32378798	0.000407463	0.0218999	-0.21751
						CXCL12 Chr10:44370165-44386493 REV (16.3 kbp)	10	44370165	44386493	0.000152807	0.0101067	-4.89843
						RASSF4 Chr10:44959407-44995891 FOR (36.4 kbp)	10	44959407	44995891	0.000845133	0.0377944	2.0485
						C10orf10 Chr10:44970981-44978810 REV (7.8 kbp)	10	44970981	44978810	0.000439094	0.0229607	2.0235
						ZNF365 Chr10:62374192-62672011 FOR (297.8 kbp)	10	62374192	62672011	3.08531e-08	7.29299e-06	-2.55263
						EGR2 Chr10:62811996-62919900 REV (107.9 kbp)	10	62811996	62919900	0.000209403	0.0131459	-1.12115
						PALD1 Chr10:70478821-70568449 FOR (89.6 kbp)	10	70478821	70568449	0.00094794	0.0411989	0.928448
						PRF1 Chr10:70597348-70602775 REV (5.4 kbp)	10	70597348	70602775	9.30694e-09	2.50692e-06	0.613299
						CHST3 Chr10:71964365-72013564 FOR (49.2 kbp)	10	71964365	72013564	5.28652e-10	1.65489e-07	-1.6481
						VCL Chr10:73995193-74121363 FOR (126.1 kbp)	10	73995193	74121363	1.15122e-06	0.000173244	-0.402602
						ZCCHC24 Chr10:79382325-79445627 REV (63.3 kbp)	10	79382325	79445627	0.00042009	0.0222686	0.883775
						SFTPD Chr10:79937740-79982614 REV (44.8 kbp)	10	79937740	79982614	1.4083e-05	0.00140618	-4.93033
						KLLN Chr10:87859161-87863437 REV (4.2 kbp)	10	87859161	87863437	2.71736e-05	0.00250787	1.57229
						PTEN Chr10:87863113-87971930 FOR (108.8 kbp)	10	87863113	87971930	0.000173092	0.0111309	0.821522
						HECTD2 Chr10:91410285-91514829 FOR (104.5 kbp)	10	91410285	91514829	4.95145e-07	8.68942e-05	-1.05044
						SORBS1 Chr10:95311771-95561414 REV (249.6 kbp)	10	95311771	95561414	0.000246854	0.0150881	-0.865624
						AFAP1L2 Chr10:114294824-114404756 REV (109.9 kbp)	10	114294824	114404756	0.000849521	0.0379174	1.46236
						FAM160B1 Chr10:114821744-114899832 FOR (78 kbp)	10	114821744	114899832	3.96836e-05	0.00348208	-0.543744
						NRIP3 Chr11:8980576-9004049 REV (23.4 kbp)	11	8980576	9004049	0.000687101	0.0319223	-0.974327
						TEAD1 Chr11:12674591-12944483 FOR (269.8 kbp)	11	12674591	12944483	1.39154e-07	2.70883e-05	-1.2448
						PLEKHA7 Chr11:16778295-17014443 REV (236.1 kbp)	11	16778295	17014443	0.000313061	0.017688	1.49124
						CD59 Chr11:33698261-33736445 REV (38.1 kbp)	11	33698261	33736445	0.000331097	0.0185262	0.72675
						PRR5L Chr11:36296288-36465204 FOR (168.9 kbp)	11	36296288	36465204	1.90463e-09	5.65651e-07	-1.38997
						TSPAN18 Chr11:44726465-44932421 FOR (205.9 kbp)	11	44726465	44932421	9.61156e-11	3.59116e-08	-1.75381
						TP53I11 Chr11:44885903-44951306 REV (65.4 kbp)	11	44885903	44951306	0.000373904	0.0205249	-0.547421
						PTPRJ Chr11:47980558-48170841 FOR (190.2 kbp)	11	47980558	48170841	0.000151235	0.0101067	0.388781
						CTNND1 Chr11:57753243-57819546 FOR (66.3 kbp)	11	57753243	57819546	2.12432e-06	0.000294669	-1.05424
						DTX4 Chr11:59171430-59208587 FOR (37.1 kbp)	11	59171430	59208587	0.00118133	0.0489543	-1.4286
						RARRES3 Chr11:63536809-63546462 FOR (9.6 kbp)	11	63536809	63546462	0.000687642	0.0319223	1.20576
						PICALM Chr11:85957684-86069882 REV (112.1 kbp)	11	85957684	86069882	1.0891e-06	0.000166703	-0.575642
						EED Chr11:86244544-86278813 FOR (34.2 kbp)	11	86244544	86278813	7.50121e-10	2.28639e-07	-0.923157
						RP11-712B9.2 Chr11:95150539-95234104 FOR (83.5 kbp)	11	95150539	95234104	0.000528867	0.026479	1.35437
						SESN3 Chr11:95165540-95232541 REV (67 kbp)	11	95165540	95232541	1.49487e-10	5.24675e-08	1.80909
						RP11-644L4.1 Chr11:95698086-95700623 FOR (2.5 kbp)	11	95698086	95700623	0.000816656	0.0367336	1.54164
						YAP1 Chr11:102110461-102233423 FOR (122.9 kbp)	11	102110461	102233423	6.31367e-07	0.000106756	-4.37774
						CARD16 Chr11:105041326-105101431 REV (60.1 kbp)	11	105041326	105101431	2.00547e-06	0.000279859	1.61293
						ATM Chr11:108222484-108369102 FOR (146.6 kbp)	11	108222484	108369102	0.000562603	0.0274373	0.815196
						RDX Chr11:110174880-110296722 REV (121.8 kbp)	11	110174880	110296722	0.00100022	0.0425919	-0.416092
						DIXDC1 Chr11:111927144-112022584 FOR (95.4 kbp)	11	111927144	112022584	8.99574e-31	5.20966e-27	-1.97734
						REXO2 Chr11:114439386-114450279 FOR (10.8 kbp)	11	114439386	114450279	0.00117874	0.0489543	-0.281182
						CXCR5 Chr11:118883766-118897799 FOR (14 kbp)	11	118883766	118897799	1.23013e-05	0.00125533	-0.846085
						BCL9L Chr11:118893875-118925608 REV (31.7 kbp)	11	118893875	118925608	0.000160303	0.0105196	-0.410567
						OAF Chr11:120210767-120230332 FOR (19.5 kbp)	11	120210767	120230332	0.000791723	0.0358909	0.761869
						SORL1 Chr11:121452203-121633693 FOR (181.4 kbp)	11	121452203	121633693	0.000529237	0.026479	-0.478502
						GRAMD1B Chr11:123525636-123627774 FOR (102.1 kbp)	11	123525636	123627774	8.49258e-07	0.000133899	0.718215
						BARX2 Chr11:129375940-129452279 FOR (76.3 kbp)	11	129375940	129452279	4.29703e-17	4.97704e-14	-3.73591
						NINJ2 Chr12:564296-663779 REV (99.4 kbp)	12	564296	663779	0.000353565	0.0195473	0.904188
						WNK1 Chr12:752593-911452 FOR (158.8 kbp)	12	752593	911452	0.000315767	0.0177974	0.427443
						TEAD4 Chr12:2959330-3040673 FOR (81.3 kbp)	12	2959330	3040673	0.000299387	0.0171666	-0.853757
						CLECL1 Chr12:9715860-9733299 REV (17.4 kbp)	12	9715860	9733299	1.22033e-10	4.48713e-08	2.54324
						EPS8 Chr12:15620158-15882329 REV (262.1 kbp)	12	15620158	15882329	8.0102e-05	0.00608381	-1.32212
						KLHL42 Chr12:27780020-27803040 FOR (23 kbp)	12	27780020	27803040	0.000186661	0.0118791	-0.599682
						PTHLH Chr12:27958084-27972705 REV (14.6 kbp)	12	27958084	27972705	1.09608e-12	5.9048e-10	-3.23994
						RP11-993B23.3 Chr12:27958517-27969813 FOR (11.2 kbp)	12	27958517	27969813	6.32759e-05	0.00505444	-2.88342
						FAR2 Chr12:29149103-29340980 FOR (191.8 kbp)	12	29149103	29340980	4.2379e-05	0.00366309	0.660421
						YAF2 Chr12:42157104-42238349 REV (81.2 kbp)	12	42157104	42238349	0.000691947	0.0320579	-0.343345
						PPHLN1 Chr12:42238447-42459715 FOR (221.2 kbp)	12	42238447	42459715	0.000524882	0.026479	-0.202515
						VDR Chr12:47841537-47943048 REV (101.5 kbp)	12	47841537	47943048	3.62723e-07	6.61613e-05	-0.551669
						PRPF40B Chr12:49568218-49644666 FOR (76.4 kbp)	12	49568218	49644666	0.000461797	0.0237723	0.383737
						ZNF740 Chr12:53180700-53195141 FOR (14.4 kbp)	12	53180700	53195141	1.94853e-05	0.0018652	0.472918
						ITGB7 Chr12:53191318-53207307 REV (15.9 kbp)	12	53191318	53207307	1.98302e-10	6.85622e-08	1.31138
						KIF5A Chr12:57549998-57586632 FOR (36.6 kbp)	12	57549998	57586632	6.32616e-09	1.74459e-06	-1.62717
						IFNG-AS1 Chr12:67989445-68234686 FOR (245.2 kbp)	12	67989445	68234686	6.65888e-05	0.0052646	-5.06276
						IFNG Chr12:68154768-68159747 REV (4.9 kbp)	12	68154768	68159747	2.30292e-07	4.37271e-05	-2.94186
						IL22 Chr12:68248242-68253607 REV (5.3 kbp)	12	68248242	68253607	0.000559137	0.0273258	3.59636
						PHLDA1 Chr12:76025447-76033932 REV (8.4 kbp)	12	76025447	76033932	5.80635e-05	0.00473606	1.18451
						RP11-290L1.3 Chr12:76030494-76031378 FOR (885 bp)	12	76030494	76031378	0.000153138	0.0101067	1.18893
						CSRP2 Chr12:76858715-76879060 REV (20.3 kbp)	12	76858715	76879060	1.83676e-06	0.000262645	-1.47862
						PLXNC1 Chr12:94148723-94307675 FOR (158.9 kbp)	12	94148723	94307675	0.000145103	0.00980637	1.05508
						ELK3 Chr12:96194382-96269835 FOR (75.4 kbp)	12	96194382	96269835	1.83681e-05	0.00177291	-0.654231
						RP11-394J1.2 Chr12:96222797-96223973 REV (1.1 kbp)	12	96222797	96223973	4.07486e-06	0.000504782	-0.824358
						IGF1 Chr12:102395867-102480645 REV (84.7 kbp)	12	102395867	102480645	0.00101733	0.0431622	1.87477
						BTBD11 Chr12:107318413-107659642 FOR (341.2 kbp)	12	107318413	107659642	7.04957e-06	0.000802854	1.42412
						RP11-128P10.1 Chr12:107610034-107617721 REV (7.6 kbp)	12	107610034	107617721	0.000166626	0.0108121	1.72359
						IFT81 Chr12:110124335-110218797 FOR (94.4 kbp)	12	110124335	110218797	0.0007114	0.0327626	-0.416529
						MLXIP Chr12:122078722-122147347 FOR (68.6 kbp)	12	122078722	122147347	5.2175e-05	0.0043557	-0.7431
						HCAR1 Chr12:122726076-122730843 REV (4.7 kbp)	12	122726076	122730843	2.23864e-05	0.00210805	1.52556
						HIP1R Chr12:122834453-122862960 FOR (28.5 kbp)	12	122834453	122862960	0.000207147	0.0130751	0.56025
						VPS37B Chr12:122865328-122896444 REV (31.1 kbp)	12	122865328	122896444	8.65054e-23	2.50487e-19	1.69226
						RP11-463O12.3 Chr12:122865335-122867021 FOR (1.6 kbp)	12	122865335	122867021	3.49025e-14	2.60812e-11	1.73476
						RP11-463O12.5 Chr12:122870059-122888720 REV (18.6 kbp)	12	122870059	122888720	3.49679e-13	2.077e-10	1.47182
						GLT1D1 Chr12:128853427-128984968 FOR (131.5 kbp)	12	128853427	128984968	0.000550507	0.0269754	-1.50794
						RP11-427J23.1 Chr13:40079106-40273509 REV (194.4 kbp)	13	40079106	40273509	0.000238866	0.0146773	-1.99195
						RGCC Chr13:41457559-41470882 FOR (13.3 kbp)	13	41457559	41470882	1.58616e-11	6.68061e-09	-1.16472
						CYSLTR2 Chr13:48653711-48711226 FOR (57.5 kbp)	13	48653711	48711226	0.000815863	0.0367336	1.03026
						ATP7B Chr13:51932673-52011494 REV (78.8 kbp)	13	51932673	52011494	0.00120251	0.0494271	0.696941
						LMO7 Chr13:75620434-75859870 FOR (239.4 kbp)	13	75620434	75859870	0.000504143	0.0256107	0.782721
						GPR18 Chr13:99254714-99261744 REV (7 kbp)	13	99254714	99261744	2.01739e-09	5.8416e-07	1.00612
						LRRC16B Chr14:24052000-24069728 FOR (17.7 kbp)	14	24052000	24069728	1.29464e-15	1.15347e-12	-3.12044
						CPNE6 Chr14:24070837-24078100 FOR (7.2 kbp)	14	24070837	24078100	5.21408e-06	0.000619406	-5.09495
						NFATC4 Chr14:24365673-24379604 FOR (13.9 kbp)	14	24365673	24379604	5.86486e-06	0.000682713	-2.65975
						FOXA1 Chr14:37589984-37596059 REV (6 kbp)	14	37589984	37596059	0.000163436	0.0106348	-2.83649
						NIN Chr14:50719763-50831121 REV (111.3 kbp)	14	50719763	50831121	9.85269e-05	0.00726872	0.419687
						PTGER2 Chr14:52314305-52328606 FOR (14.3 kbp)	14	52314305	52328606	0.000112709	0.00810843	2.64344
						RP11-368P15.3 Chr14:53036755-53038251 FOR (1.4 kbp)	14	53036755	53038251	0.00119779	0.0494271	0.805549
						LGALS3 Chr14:55124110-55145413 FOR (21.3 kbp)	14	55124110	55145413	0.000199707	0.0126399	-1.59078
						ESR2 Chr14:64084232-64338112 REV (253.8 kbp)	14	64084232	64338112	9.99337e-06	0.00106191	1.27833
						FUT8-AS1 Chr14:65411170-65412589 REV (1.4 kbp)	14	65411170	65412589	0.000393433	0.0212445	1.15181
						TMEM229B Chr14:67447084-67533739 REV (86.6 kbp)	14	67447084	67533739	3.70047e-07	6.69698e-05	2.63382
						SLC8A3 Chr14:70044217-70189070 REV (144.8 kbp)	14	70044217	70189070	0.000900326	0.0396996	-1.25979
						VASH1 Chr14:76762189-76783015 FOR (20.8 kbp)	14	76762189	76783015	9.22208e-12	3.9561e-09	-1.20992
						RP11-488C13.6 Chr14:76774284-76781518 REV (7.2 kbp)	14	76774284	76781518	8.91991e-06	0.000979288	-1.61985
						RP11-488C13.7 Chr14:76778952-76782249 FOR (3.2 kbp)	14	76778952	76782249	8.72147e-06	0.000962061	-0.801653
						RP11-488C13.5 Chr14:76781733-76786724 REV (4.9 kbp)	14	76781733	76786724	2.11903e-05	0.00200357	-0.657792
						PTPN21 Chr14:88465778-88554733 REV (88.9 kbp)	14	88465778	88554733	0.000104038	0.00760264	-1.76518
						ZC3H14 Chr14:88562909-88627596 FOR (64.6 kbp)	14	88562909	88627596	0.000413815	0.0220007	-0.262944
						GPR68 Chr14:91232532-91253925 REV (21.3 kbp)	14	91232532	91253925	0.000662262	0.0314371	0.696307
						CTD-2547L24.3 Chr14:91242759-91252211 FOR (9.4 kbp)	14	91242759	91252211	0.000304811	0.0173297	0.813407
						CCDC88C Chr14:91271323-91417844 REV (146.5 kbp)	14	91271323	91417844	0.000550803	0.0269754	0.454236
						CCDC85C Chr14:99500180-99604026 REV (103.8 kbp)	14	99500180	99604026	0.00099001	0.0423129	0.165648
						EML1 Chr14:99737693-99942060 FOR (204.3 kbp)	14	99737693	99942060	4.7672e-06	0.000572187	-1.36399
						EVL Chr14:99971449-100144236 FOR (172.7 kbp)	14	99971449	100144236	6.13354e-05	0.00495064	0.687655
						CEP170B Chr14:104865280-104896770 FOR (31.4 kbp)	14	104865280	104896770	0.00109133	0.0459646	-0.550839
						GPR132 Chr14:105049389-105065445 REV (16 kbp)	14	105049389	105065445	4.75812e-11	1.90038e-08	-1.11085
						THBS1 Chr15:39581079-39599466 FOR (18.3 kbp)	15	39581079	39599466	3.3686e-06	0.000431125	-4.47331
						CTD-2033D15.3 Chr15:39588357-39588882 REV (526 bp)	15	39588357	39588882	2.72852e-05	0.00250818	-4.54186
						CTD-2033D15.1 Chr15:39593580-39594231 REV (652 bp)	15	39593580	39594231	0.000539695	0.026683	-4.72112
						BMF Chr15:40087890-40108892 REV (21 kbp)	15	40087890	40108892	1.96652e-08	4.84623e-06	-1.03711
						RP11-521C20.3 Chr15:40088832-40089386 FOR (555 bp)	15	40088832	40089386	2.00462e-05	0.00191099	-1.00499
						RORA Chr15:60488284-61229319 REV (741 kbp)	15	60488284	61229319	0.000210191	0.0131597	-0.846776
						RP11-554D20.2 Chr15:60847757-60849068 REV (1.3 kbp)	15	60847757	60849068	2.35157e-06	0.000320436	-4.40347
						SMAD3 Chr15:67063763-67195195 FOR (131.4 kbp)	15	67063763	67195195	2.59904e-12	1.22871e-09	1.88452
						SEMA7A Chr15:74409289-74434467 REV (25.1 kbp)	15	74409289	74434467	5.79159e-06	0.000681027	-1.112
						BCL2A1 Chr15:79960889-79971446 REV (10.5 kbp)	15	79960889	79971446	2.97359e-12	1.37766e-09	1.08792
						MESDC1 Chr15:81000944-81005788 FOR (4.8 kbp)	15	81000944	81005788	5.25355e-05	0.00436195	0.359035
						HDGFRP3 Chr15:83112738-83208018 REV (95.2 kbp)	15	83112738	83208018	0.000393051	0.0212445	1.25279
						KLHL25 Chr15:85759323-85795030 REV (35.7 kbp)	15	85759323	85795030	1.13474e-13	7.51036e-11	-0.811606
						NTRK3 Chr15:87859751-88256768 REV (397 kbp)	15	87859751	88256768	6.81595e-05	0.00537046	-2.21385
						ZNF710 Chr15:90001392-90082206 FOR (80.8 kbp)	15	90001392	90082206	0.000651284	0.0310432	0.468773
						FURIN Chr15:90868592-90883458 FOR (14.8 kbp)	15	90868592	90883458	0.00038425	0.0208947	-1.24789
						TNFRSF12A Chr16:3018445-3022383 FOR (3.9 kbp)	16	3018445	3022383	2.2879e-11	9.46412e-09	-1.94706
						ADCY9 Chr16:3953387-4116185 REV (162.7 kbp)	16	3953387	4116185	0.000272421	0.0160986	0.579646
						CORO7 Chr16:4354542-4425705 REV (71.1 kbp)	16	4354542	4425705	0.000834925	0.0374826	0.296481
						SEPHS2 Chr16:30443631-30446181 REV (2.5 kbp)	16	30443631	30446181	0.000424449	0.0224483	0.340065
						ITGAL Chr16:30472658-30523185 FOR (50.5 kbp)	16	30472658	30523185	1.17302e-05	0.00121852	0.644294
						RP11-297C4.2 Chr16:30477180-30489353 REV (12.1 kbp)	16	30477180	30489353	1.06885e-05	0.00112545	0.70995
						RP11-297C4.1 Chr16:30498766-30499554 REV (789 bp)	16	30498766	30499554	7.64919e-06	0.000860162	0.69098
						RP11-46D6.1 Chr16:46622861-46624451 REV (1.5 kbp)	16	46622861	46624451	0.000665019	0.0314483	0.535714
						NOD2 Chr16:50693603-50733077 FOR (39.4 kbp)	16	50693603	50733077	0.000234233	0.0144309	1.57933
						MMP2 Chr16:55389700-55506691 FOR (116.9 kbp)	16	55389700	55506691	3.38292e-09	9.67474e-07	-5.41354
						LPCAT2 Chr16:55508998-55586670 FOR (77.6 kbp)	16	55508998	55586670	2.24938e-06	0.000308325	-1.57048
						GPR114 Chr16:57542421-57591681 FOR (49.2 kbp)	16	57542421	57591681	3.85572e-05	0.00339611	1.74282
						KIFC3 Chr16:57758217-57863053 REV (104.8 kbp)	16	57758217	57863053	0.000122062	0.0086111	-1.93713
						FHOD1 Chr16:67229387-67247658 REV (18.2 kbp)	16	67229387	67247658	8.11058e-08	1.69263e-05	-0.51485
						SLC9A5 Chr16:67237683-67272190 FOR (34.5 kbp)	16	67237683	67272190	4.30227e-08	9.7708e-06	-0.565886
						RP5-991G20.1 Chr16:72665170-72791624 FOR (126.4 kbp)	16	72665170	72791624	0.000296297	0.0171126	-0.474539
						SCARF1 Chr17:1633858-1645747 REV (11.8 kbp)	17	1633858	1645747	9.21091e-05	0.0068608	1.30983
						SMYD4 Chr17:1779485-1830634 REV (51.1 kbp)	17	1779485	1830634	0.000703591	0.0324675	0.359266
						HIC1 Chr17:2054154-2063241 FOR (9 kbp)	17	2054154	2063241	3.2735e-06	0.000426014	0.991531
						TAX1BP3 Chr17:3662896-3668682 REV (5.7 kbp)	17	3662896	3668682	3.83685e-07	6.83697e-05	-0.597258
						P2RX5-TAX1BP3 Chr17:3663063-3696194 REV (33.1 kbp)	17	3663063	3696194	0.000696271	0.0321939	-0.333057
						ITGAE Chr17:3714628-3801243 REV (86.6 kbp)	17	3714628	3801243	3.78824e-06	0.000476928	-0.646297
						CTD-3195I5.4 Chr17:3729361-3730493 FOR (1.1 kbp)	17	3729361	3730493	7.0106e-07	0.000116	-2.44208
						TNFSF13 Chr17:7558292-7561608 FOR (3.3 kbp)	17	7558292	7561608	0.00113859	0.0476951	-0.712678
						PIK3R5 Chr17:8878911-8965712 REV (86.8 kbp)	17	8878911	8965712	1.62609e-05	0.00161667	0.785383
						HS3ST3B1 Chr17:14301083-14349404 FOR (48.3 kbp)	17	14301083	14349404	5.92024e-07	0.000101587	1.04017
						MGC12916 Chr17:14303854-14305505 FOR (1.6 kbp)	17	14303854	14305505	0.00027882	0.0164069	1.09949
						TVP23C-CDRT4 Chr17:15436021-15563561 REV (127.5 kbp)	17	15436021	15563561	0.000943076	0.0410646	0.701579
						FAM83G Chr17:18968789-19004804 REV (36 kbp)	17	18968789	19004804	0.000179476	0.011485	-0.684888
						ALDH3A2 Chr17:19648136-19677598 FOR (29.4 kbp)	17	19648136	19677598	0.000645756	0.0308432	0.352869
						IFT20 Chr17:28328325-28335489 REV (7.1 kbp)	17	28328325	28335489	0.000974384	0.0420436	-0.378026
						CTD-2370N5.3 Chr17:31305213-31318831 REV (13.6 kbp)	17	31305213	31318831	3.01869e-05	0.00274227	-0.68009
						EVI2A Chr17:31317560-31321884 REV (4.3 kbp)	17	31317560	31321884	1.72847e-05	0.00170383	-0.784687
						MYO1D Chr17:32492522-32877177 REV (384.6 kbp)	17	32492522	32877177	1.5017e-06	0.000218834	-0.633049
						STARD3 Chr17:39637065-39663484 FOR (26.4 kbp)	17	39637065	39663484	4.06422e-05	0.00352615	-0.469941
						RP11-94L15.2 Chr17:39757715-39763836 REV (6.1 kbp)	17	39757715	39763836	0.000452529	0.0235398	-0.832678
						IKZF3 Chr17:39757721-39864188 REV (106.4 kbp)	17	39757721	39864188	0.000456772	0.0236186	-0.817425
						C1QL1 Chr17:44959693-44968071 REV (8.3 kbp)	17	44959693	44968071	1.38112e-05	0.00139103	-4.77275
						TBKBP1 Chr17:47694081-47712050 FOR (17.9 kbp)	17	47694081	47712050	2.13992e-07	4.09681e-05	-1.19195
						ZNF652 Chr17:49289206-49362473 REV (73.2 kbp)	17	49289206	49362473	0.000446387	0.0232895	0.574504
						RP11-1018N14.5 Chr17:51435427-51445802 FOR (10.3 kbp)	17	51435427	51445802	8.53219e-06	0.000945685	-4.35456
						YPEL2 Chr17:59331689-59401729 FOR (70 kbp)	17	59331689	59401729	0.000470338	0.0241583	-0.701328
						CTD-3035K23.7 Chr17:62626437-62627590 REV (1.1 kbp)	17	62626437	62627590	0.000487622	0.0248651	-1.54295
						MRC2 Chr17:62627401-62693597 FOR (66.1 kbp)	17	62627401	62693597	0.000123031	0.0086111	-0.960862
						CTD-3035K23.3 Chr17:62679403-62681354 REV (1.9 kbp)	17	62679403	62681354	7.39031e-05	0.00570655	-1.11183
						CEP112 Chr17:65635538-66192084 REV (556.5 kbp)	17	65635538	66192084	6.36679e-05	0.00506827	-1.43742
						SPHK1 Chr17:76376584-76387860 FOR (11.2 kbp)	17	76376584	76387860	7.2793e-08	1.54702e-05	-0.811624
						RP11-701H16.4 Chr18:13644815-13645685 REV (871 bp)	18	13644815	13645685	0.000538673	0.026683	-0.62485
						CABLES1 Chr18:23134564-23260467 FOR (125.9 kbp)	18	23134564	23260467	3.48034e-07	6.39858e-05	2.08488
						RP11-17J14.2 Chr18:23257164-23260354 REV (3.1 kbp)	18	23257164	23260354	0.000637664	0.0305947	1.6335
						OSBPL1A Chr18:24162044-24397880 REV (235.8 kbp)	18	24162044	24397880	6.26489e-07	0.00010671	1.1643
						HRH4 Chr18:24460629-24479957 FOR (19.3 kbp)	18	24460629	24479957	0.000279193	0.0164069	3.17786
						MYO5B Chr18:49822813-50195093 REV (372.2 kbp)	18	49822813	50195093	0	1.23e-43	-3.76047
						RAB27B Chr18:54717860-54895516 FOR (177.6 kbp)	18	54717860	54895516	3.46485e-06	0.000441006	3.46403
						ALPK2 Chr18:58481247-58628957 REV (147.7 kbp)	18	58481247	58628957	3.33591e-06	0.000431125	-3.43156
						RP11-1151B14.4 Chr18:58535415-58538552 FOR (3.1 kbp)	18	58535415	58538552	2.8795e-05	0.00262613	-3.56909
						RP11-126O1.5 Chr18:58670009-58671877 REV (1.8 kbp)	18	58670009	58671877	0.000334971	0.0186978	-0.940968
						MALT1 Chr18:58671386-58750139 FOR (78.7 kbp)	18	58671386	58750139	2.80184e-15	2.31802e-12	-1.02924
						RP11-126O1.4 Chr18:58672613-58752730 REV (80.1 kbp)	18	58672613	58752730	0.000790963	0.0358909	-1.49884
						CCL25 Chr19:8052767-8062650 FOR (9.8 kbp)	19	8052767	8062650	0.000325741	0.0182707	2.54275
						OLFM2 Chr19:9853718-9936552 REV (82.8 kbp)	19	9853718	9936552	5.74012e-07	9.92313e-05	-1.44413
						CTD-2369P2.2 Chr19:10221435-10223194 REV (1.7 kbp)	19	10221435	10223194	0.000361179	0.0198734	-0.479926
						DOCK6 Chr19:11199295-11262481 REV (63.1 kbp)	19	11199295	11262481	0.000136519	0.00930135	-1.04924
						CLEC17A Chr19:14583084-14611157 FOR (28 kbp)	19	14583084	14611157	2.3396e-21	5.41969e-18	-3.59128
						KCNK6 Chr19:38319844-38329020 FOR (9.1 kbp)	19	38319844	38329020	0.000400261	0.0215629	-0.566616
						RASGRP4 Chr19:38409051-38426305 REV (17.2 kbp)	19	38409051	38426305	3.49874e-12	1.58918e-09	-1.77244
						RYR1 Chr19:38433699-38587564 FOR (153.8 kbp)	19	38433699	38587564	6.2147e-13	3.51131e-10	-1.84226
						AC067969.1 Chr19:38526954-38528555 REV (1.6 kbp)	19	38526954	38528555	0.000293154	0.0169773	-2.45428
						FBXO17 Chr19:38941401-38975910 REV (34.5 kbp)	19	38941401	38975910	7.67856e-07	0.000126152	-5.32815
						SERTAD1 Chr19:40421592-40426025 REV (4.4 kbp)	19	40421592	40426025	0.000638109	0.0305947	-0.593066
						ITPKC Chr19:40717103-40740860 FOR (23.7 kbp)	19	40717103	40740860	0.00013164	0.0090757	-0.502814
						KCNN4 Chr19:43766533-43781257 REV (14.7 kbp)	19	43766533	43781257	0.000377962	0.0206986	-0.610588
						PPP1R13L Chr19:45379634-45406349 REV (26.7 kbp)	19	45379634	45406349	0.000974635	0.0420436	-1.15243
						EML2 Chr19:45606994-45645629 REV (38.6 kbp)	19	45606994	45645629	0.00120341	0.0494271	-0.45975
						PTGIR Chr19:46620468-46625118 REV (4.6 kbp)	19	46620468	46625118	1.77121e-05	0.00173204	1.40536
						SIRPG Chr20:1629152-1657779 REV (28.6 kbp)	20	1629152	1657779	8.60544e-05	0.00647224	0.497206
						SIRPA Chr20:1894167-1940592 FOR (46.4 kbp)	20	1894167	1940592	7.07024e-06	0.000802854	-3.28853
						CST7 Chr20:24949230-24959928 FOR (10.6 kbp)	20	24949230	24959928	0.000210835	0.0131644	1.09671
						ACSS1 Chr20:25006230-25058980 REV (52.7 kbp)	20	25006230	25058980	0.000260044	0.0156465	0.816184
						EPB41L1 Chr20:36091504-36232799 FOR (141.2 kbp)	20	36091504	36232799	9.72918e-05	0.00720053	-0.970647
						PPP1R16B Chr20:38805705-38923024 FOR (117.3 kbp)	20	38805705	38923024	4.01693e-06	0.000502985	-0.505138
						SDC4 Chr20:45325288-45348424 REV (23.1 kbp)	20	45325288	45348424	3.67823e-06	0.000465608	-0.889784
						PLTP Chr20:45898621-45912155 REV (13.5 kbp)	20	45898621	45912155	0.00112878	0.0474558	-0.469572
						ATP9A Chr20:51596514-51768634 REV (172.1 kbp)	20	51596514	51768634	0.00023985	0.0146987	-1.25827
						PMEPA1 Chr20:57648392-57711536 REV (63.1 kbp)	20	57648392	57711536	0	0	-3.57255
						RP5-1059L7.1 Chr20:57710183-57712780 FOR (2.5 kbp)	20	57710183	57712780	7.86852e-08	1.65704e-05	-1.81892
						EVA1C Chr21:32412006-32515397 FOR (103.3 kbp)	21	32412006	32515397	0.00011631	0.00831583	-0.914546
						AP000695.6 Chr21:36430360-36481070 FOR (50.7 kbp)	21	36430360	36481070	0.000478182	0.0245068	-2.83981
						AP000695.4 Chr21:36445731-36532408 FOR (86.6 kbp)	21	36445731	36532408	9.70668e-06	0.001041	-4.44521
						UBASH3A Chr21:42403899-42447681 FOR (43.7 kbp)	21	42403899	42447681	1.36886e-05	0.0013847	1.03468
						ITGB2 Chr21:44885953-44931989 REV (46 kbp)	21	44885953	44931989	0.000268963	0.0159757	0.315007
						TUBA8 Chr22:18110331-18146554 FOR (36.2 kbp)	22	18110331	18146554	3.66859e-05	0.00324362	-1.34747
						AC008079.10 Chr22:18110759-18131154 REV (20.3 kbp)	22	18110759	18131154	0.000267666	0.0159458	-1.16833
						SEPT5 Chr22:19714464-19724772 FOR (10.3 kbp)	22	19714464	19724772	8.07003e-05	0.00610923	-1.94148
						SPECC1L-ADORA2A Chr22:24270898-24442356 FOR (171.4 kbp)	22	24270898	24442356	5.78587e-05	0.00473603	0.326358
						ADORA2A Chr22:24417879-24442360 FOR (24.4 kbp)	22	24417879	24442360	2.02899e-05	0.00192629	0.536657
						LIF Chr22:30240447-30246851 REV (6.4 kbp)	22	30240447	30246851	0.00113486	0.047625	-0.586006
						SEC14L2 Chr22:30396857-30425317 FOR (28.4 kbp)	22	30396857	30425317	2.81594e-14	2.17437e-11	-0.98554
						SLC35E4 Chr22:30635652-30669016 FOR (33.3 kbp)	22	30635652	30669016	0.00118051	0.0489543	-0.820324
						DUSP18 Chr22:30652051-30667890 REV (15.8 kbp)	22	30652051	30667890	9.53551e-07	0.000148248	-0.668072
						EIF4ENIF1 Chr22:31436977-31496108 REV (59.1 kbp)	22	31436977	31496108	0.00114443	0.0477475	0.313088
						IL2RB Chr22:37125838-37175054 REV (49.2 kbp)	22	37125838	37175054	0.000318113	0.0178861	-0.55354
						APOBEC3C Chr22:39014083-39020352 FOR (6.2 kbp)	22	39014083	39020352	1.4647e-14	1.16999e-11	-1.07288
						APOBEC3D Chr22:39014363-39033276 FOR (18.9 kbp)	22	39014363	39033276	8.55715e-16	8.25944e-13	-1.32375
						APOBEC3F Chr22:39040604-39053910 FOR (13.3 kbp)	22	39040604	39053910	1.04437e-07	2.12218e-05	-1.19515
						APOBEC3G Chr22:39040961-39087743 FOR (46.7 kbp)	22	39040961	39087743	3.66476e-28	1.69788e-24	-1.50927
						APOBEC3H Chr22:39097224-39104067 FOR (6.8 kbp)	22	39097224	39104067	9.48185e-13	5.22969e-10	-2.03693
						MGAT3 Chr22:39457344-39492194 FOR (34.8 kbp)	22	39457344	39492194	0.000296968	0.0171126	1.67809
						CRLF2 ChrX:1187549-1212750 REV (25.2 kbp)	X	1187549	1212750	0.00100611	0.0427643	3.07055
						TBL1X ChrX:9463295-9719743 FOR (256.4 kbp)	X	9463295	9719743	9.62236e-07	0.000148601	0.684139
						TLR7 ChrX:12867083-12890380 FOR (23.2 kbp)	X	12867083	12890380	0.000285013	0.0166305	4.30989
						CXorf21 ChrX:30558824-30577844 REV (19 kbp)	X	30558824	30577844	1.09384e-06	0.000166703	1.30715
						AC092198.1 ChrX:40009276-40012182 FOR (2.9 kbp)	X	40009276	40012182	0.000261962	0.0157146	-1.70302
						SYN1 ChrX:47571898-47619853 REV (47.9 kbp)	X	47571898	47619853	0.000135966	0.00930135	-1.42643
						PLP2 ChrX:49171926-49175239 FOR (3.3 kbp)	X	49171926	49175239	7.70125e-09	2.09882e-06	-0.664857
						SYP ChrX:49187804-49200259 REV (12.4 kbp)	X	49187804	49200259	4.04214e-06	0.00050342	-1.03929
						EDA ChrX:69616067-70039469 FOR (423.4 kbp)	X	69616067	70039469	0.000683462	0.0318559	-1.12355
						DLG3 ChrX:70444861-70505490 FOR (60.6 kbp)	X	70444861	70505490	0.000535081	0.026683	0.928224
						SLC16A2 ChrX:74421461-74533917 FOR (112.4 kbp)	X	74421461	74533917	3.36175e-06	0.000431125	-2.08573
						DRP2 ChrX:101219769-101264497 FOR (44.7 kbp)	X	101219769	101264497	0.000486911	0.0248651	-1.85772
						TAF7L ChrX:101268253-101293057 REV (24.8 kbp)	X	101268253	101293057	0.000287989	0.016762	-2.35477
						MID2 ChrX:107825755-107927193 FOR (101.4 kbp)	X	107825755	107927193	0.000718413	0.0330199	-0.461863
						ACSL4 ChrX:109624244-109733403 REV (109.1 kbp)	X	109624244	109733403	1.90508e-08	4.7453e-06	-0.411404
						SH2D1A ChrX:124346344-124373155 FOR (26.8 kbp)	X	124346344	124373155	0.000305225	0.0173297	0.61938
						OCRL ChrX:129539849-129592561 FOR (52.7 kbp)	X	129539849	129592561	0.00068205	0.0318559	0.414592
						GPC4 ChrX:133300103-133415490 REV (115.3 kbp)	X	133300103	133415490	2.89292e-06	0.00038294	-2.93778
						ATP11C ChrX:139726346-139945276 REV (218.9 kbp)	X	139726346	139945276	0.0011408	0.0477013	0.518526
						IDS ChrX:149476990-149533935 REV (56.9 kbp)	X	149476990	149533935	6.41587e-07	0.000106923	-0.589349
						CXorf40A ChrX:149540355-149550510 FOR (10.1 kbp)	X	149540355	149550510	0.000672613	0.0316688	-0.301958
						MTMR1 ChrX:150692971-150765103 FOR (72.1 kbp)	X	150692971	150765103	8.31634e-08	1.72007e-05	-0.504201

## Sheet: Age-related changes
Determine by Intensity Difference test (Seqmonk)						Determine by DESeq2 incl correction for multiple testing
Probe	Chr	Start	End	Diff p-value		No statistically significantl genes detected by DESeq2 due to variation in older individuals.
SPSB1 Chr1:9292880-9369532 FOR (76.6 kbp)	1	9292880	9369532	0.0106423
TNFRSF8 Chr1:12063377-12144207 FOR (80.8 kbp)	1	12063377	12144207	0.0317221
UBR4 Chr1:19074506-19210276 REV (135.7 kbp)	1	19074506	19210276	0.0311779
FNBP1L Chr1:93448131-93554661 FOR (106.5 kbp)	1	93448131	93554661	0.0261246
SLC25A24 Chr1:108134036-108200849 REV (66.8 kbp)	1	108134036	108200849	4.62029e-05
GSTM4 Chr1:109656081-109674836 FOR (18.7 kbp)	1	109656081	109674836	0.0443369
GSTM3 Chr1:109733932-109741038 REV (7.1 kbp)	1	109733932	109741038	7.25008e-05
RGS16 Chr1:182598623-182604408 REV (5.7 kbp)	1	182598623	182604408	0.0465599
PRG4 Chr1:186296279-186314562 FOR (18.2 kbp)	1	186296279	186314562	1.06412e-08
FLVCR1-AS1 Chr1:212852108-212858088 REV (5.9 kbp)	1	212852108	212858088	0.000310342
LYST Chr1:235661041-235866924 REV (205.8 kbp)	1	235661041	235866924	0.011573
IL1R1 Chr2:102064544-102179874 FOR (115.3 kbp)	2	102064544	102179874	0.000711353
LIMS1 Chr2:108534355-108687246 FOR (152.8 kbp)	2	108534355	108687246	0.0475217
BCL2L11 Chr2:111119378-111168447 FOR (49 kbp)	2	111119378	111168447	0.0346853
PAX8-AS1 Chr2:113211522-113276581 FOR (65 kbp)	2	113211522	113276581	3.44369e-09
RAPGEF4 Chr2:172735841-173052893 FOR (317 kbp)	2	172735841	173052893	0.00903727
PK Chr2:173075435-173268010 FOR (192.5 kbp)	2	173075435	173268010	0.0392636
SPATS2L Chr2:200305881-200482263 FOR (176.3 kbp)	2	200305881	200482263	7.53911e-07
CTLA4 Chr2:203867786-203873960 FOR (6.1 kbp)	2	203867786	203873960	0.0269676
DGKD Chr2:233354507-233472100 FOR (117.5 kbp)	2	233354507	233472100	0.0410075
COL6A3 Chr2:237324012-237414375 REV (90.3 kbp)	2	237324012	237414375	5.7565e-05
CCR4 Chr3:32951574-32956349 FOR (4.7 kbp)	3	32951574	32956349	0.0213618
NT5DC2 Chr3:52524385-52535054 REV (10.6 kbp)	3	52524385	52535054	0.0362344
FRMD4B Chr3:69169990-69542583 REV (372.5 kbp)	3	69169990	69542583	0.00218712
ZBED2 Chr3:111592900-111595443 REV (2.5 kbp)	3	111592900	111595443	0.00935826
HEG1 Chr3:124965710-125055958 REV (90.2 kbp)	3	124965710	125055958	0.000936224
CHST2 Chr3:143119331-143124014 FOR (4.6 kbp)	3	143119331	143124014	0.00486744
PLCH1 Chr3:155375580-155745067 REV (369.4 kbp)	3	155375580	155745067	0.0348428
CCDC50 Chr3:191329077-191398670 FOR (69.5 kbp)	3	191329077	191398670	0.0316974
AFAP1 Chr4:7758714-7939926 REV (181.2 kbp)	4	7758714	7939926	2.50069e-08
RBPJ Chr4:26163455-26435131 FOR (271.6 kbp)	4	26163455	26435131	7.77807e-06
ANXA5 Chr4:121667955-121697113 REV (29.1 kbp)	4	121667955	121697113	1.12855e-05
IL2 Chr4:122451470-122456725 REV (5.2 kbp)	4	122451470	122456725	5.52636e-06
IL21 Chr4:122612628-122621069 REV (8.4 kbp)	4	122612628	122621069	3.68432e-06
IL21-AS1 Chr4:122618983-122689156 FOR (70.1 kbp)	4	122618983	122689156	7.73809e-08
IL7R Chr5:35852695-35879603 FOR (26.9 kbp)	5	35852695	35879603	0.00123628
GTF2H2 Chr5:71034957-71067652 REV (32.6 kbp)	5	71034957	71067652	1.40124e-05
ERAP2 Chr5:96875939-96919716 FOR (43.7 kbp)	5	96875939	96919716	0
TNFAIP8 Chr5:119268692-119399688 FOR (130.9 kbp)	5	119268692	119399688	0.0147458
ZFP57 Chr6:29672392-29681110 REV (8.7 kbp)	6	29672392	29681110	0.00506252
HLA-DRA Chr6:32439842-32445046 FOR (5.2 kbp)	6	32439842	32445046	0.0346853
FKBP1C Chr6:63211446-63213024 FOR (1.5 kbp)	6	63211446	63213024	0.0257881
SNHG5 Chr6:85660950-85678736 REV (17.7 kbp)	6	85660950	85678736	4.32399e-05
FAM26F Chr6:116461370-116463779 FOR (2.4 kbp)	6	116461370	116463779	0.0102079
PLEKHG1 Chr6:150599863-150843665 FOR (243.8 kbp)	6	150599863	150843665	0.0452772
IGF2R Chr6:159969099-160106551 FOR (137.4 kbp)	6	159969099	160106551	0.0353315
GRB10 Chr7:50590063-50793462 REV (203.4 kbp)	7	50590063	50793462	0.0211241
MDFIC Chr7:114922154-115019916 FOR (97.7 kbp)	7	114922154	115019916	0.0246105
HILPDA Chr7:128455849-128458416 FOR (2.5 kbp)	7	128455849	128458416	0.00682046
STRIP2 Chr7:129433890-129488399 FOR (54.5 kbp)	7	129433890	129488399	0.014496
TOX Chr8:58805418-59119208 REV (313.7 kbp)	8	58805418	59119208	0.0206705
TRIB1 Chr8:125430321-125438405 FOR (8 kbp)	8	125430321	125438405	0.0348428
MOB3B Chr9:27325209-27529781 REV (204.5 kbp)	9	27325209	27529781	0.00506252
AQP3 Chr9:33441154-33447611 REV (6.4 kbp)	9	33441154	33447611	0.00403861
CTSL Chr9:87725519-87731392 FOR (5.8 kbp)	9	87725519	87731392	0.00162563
NFIL3 Chr9:91409045-91423862 REV (14.8 kbp)	9	91409045	91423862	0.0193207
NR4A3 Chr9:99821855-99866891 FOR (45 kbp)	9	99821855	99866891	0.0301594
PALM2-AKAP2 Chr9:109780309-110172512 FOR (392.2 kbp)	9	109780309	110172512	0.00935826
AKAP2 Chr9:110048598-110172512 FOR (123.9 kbp)	9	110048598	110172512	0.00935826
FAM129B Chr9:127505339-127578989 REV (73.6 kbp)	9	127505339	127578989	0.0199279
EGR2 Chr10:62811996-62819167 REV (7.1 kbp)	10	62811996	62819167	0.00447242
DDIT4 Chr10:72273920-72276036 FOR (2.1 kbp)	10	72273920	72276036	0.0174359
ATHL1 Chr11:289138-296107 FOR (6.9 kbp)	11	289138	296107	0.0199325
IFITM3 Chr11:319669-327537 REV (7.8 kbp)	11	319669	327537	4.67046e-10
PRR5L Chr11:36296288-36465204 FOR (168.9 kbp)	11	36296288	36465204	0.0268807
FADS2 Chr11:61792980-61867354 FOR (74.3 kbp)	11	61792980	61867354	4.55953e-05
FADS1 Chr11:61799625-61829318 REV (29.6 kbp)	11	61799625	61829318	7.25008e-05
UCP2 Chr11:73974667-73983307 REV (8.6 kbp)	11	73974667	73983307	0.00521494
ATM Chr11:108222484-108369102 FOR (146.6 kbp)	11	108222484	108369102	0.0397049
LAYN Chr11:111540280-111561745 FOR (21.4 kbp)	11	111540280	111561745	0.00195224
UBASH3B Chr11:122655675-122814473 FOR (158.7 kbp)	11	122655675	122814473	0.0141022
ARHGAP32 Chr11:128965060-129279324 REV (314.2 kbp)	11	128965060	129279324	0.0368878
IQSEC3 Chr12:66765-178460 FOR (111.6 kbp)	12	66765	178460	1.2542e-06
BCAT1 Chr12:24810022-24949459 REV (139.4 kbp)	12	24810022	24949459	1.47301e-05
NELL2 Chr12:44508275-44921848 REV (413.5 kbp)	12	44508275	44921848	0.00515691
DUSP6 Chr12:89347232-89353271 REV (6 kbp)	12	89347232	89353271	0.0197015
HECTD4 Chr12:112160188-112382439 REV (222.2 kbp)	12	112160188	112382439	0.0311779
VPS37B Chr12:122865328-122896444 REV (31.1 kbp)	12	122865328	122896444	0.0410075
FRY Chr13:32031300-32299122 FOR (267.8 kbp)	13	32031300	32299122	7.16688e-05
GZMB Chr14:24630954-24634267 REV (3.3 kbp)	14	24630954	24634267	3.18305e-09
EGLN3 Chr14:33924231-34222877 REV (298.6 kbp)	14	33924231	34222877	0.0213618
DACT1 Chr14:58634068-58648321 FOR (14.2 kbp)	14	58634068	58648321	0.0199279
ARG2 Chr14:67619798-67651720 FOR (31.9 kbp)	14	67619798	67651720	0.0149933
ASB2 Chr14:93934153-93976791 REV (42.6 kbp)	14	93934153	93976791	0.014496
NDUFAF1 Chr15:41387349-41402519 REV (15.1 kbp)	15	41387349	41402519	0.0311779
SQRDL Chr15:45631148-45691294 FOR (60.1 kbp)	15	45631148	45691294	0.0164241
MYO1E Chr15:59132434-59372900 REV (240.4 kbp)	15	59132434	59372900	0.0346853
RORA Chr15:60488284-61229319 REV (741 kbp)	15	60488284	61229319	0.0099346
HERC1 Chr15:63608618-63833942 REV (225.3 kbp)	15	63608618	63833942	0.0117053
SMAD3 Chr15:67063763-67195195 FOR (131.4 kbp)	15	67063763	67195195	0.041058
SEMA7A Chr15:74409289-74434467 REV (25.1 kbp)	15	74409289	74434467	0.0397049
IL32 Chr16:3065297-3082192 FOR (16.8 kbp)	16	3065297	3082192	0.0268807
EIF3CL Chr16:28379579-28403879 REV (24.3 kbp)	16	28379579	28403879	0.011573
GPT2 Chr16:46884378-46931297 FOR (46.9 kbp)	16	46884378	46931297	0.0353799
CBFB Chr16:67029116-67101058 FOR (71.9 kbp)	16	67029116	67101058	0.0475217
NPIPB15 Chr16:74377878-74392080 FOR (14.2 kbp)	16	74377878	74392080	0.0375405
MAF Chr16:79585843-79600714 REV (14.8 kbp)	16	79585843	79600714	1.27545e-09
CCL3 Chr17:36088256-36090141 REV (1.8 kbp)	17	36088256	36090141	0.000480626
CCL4 Chr17:36103590-36105621 FOR (2 kbp)	17	36103590	36105621	4.55953e-05
SYNRG Chr17:37514797-37609496 REV (94.7 kbp)	17	37514797	37609496	0.0185341
ORMDL3 Chr17:39921041-39927601 REV (6.5 kbp)	17	39921041	39927601	0.0454407
GSDMA Chr17:39962973-39977766 FOR (14.7 kbp)	17	39962973	39977766	5.34031e-07
IGFBP4 Chr17:40443461-40457731 FOR (14.2 kbp)	17	40443461	40457731	7.25008e-05
MEOX1 Chr17:43640388-43661954 REV (21.5 kbp)	17	43640388	43661954	0.000503825
MILR1 Chr17:64449037-64468643 FOR (19.6 kbp)	17	64449037	64468643	0.0349371
NPTX1 Chr17:80467148-80476604 REV (9.4 kbp)	17	80467148	80476604	0.0288635
EMR2 Chr19:14732393-14778537 REV (46.1 kbp)	19	14732393	14778537	0.0472954
RASGRP4 Chr19:38409055-38426305 REV (17.2 kbp)	19	38409055	38426305	0.0353799
RYR1 Chr19:38433699-38587564 FOR (153.8 kbp)	19	38433699	38587564	0.0475217
PTGIR Chr19:46620468-46625118 REV (4.6 kbp)	19	46620468	46625118	0.0470501
GNG8 Chr19:46634076-46634685 REV (610 bp)	19	46634076	46634685	0.00311128
KCNC3 Chr19:50311937-50333515 REV (21.5 kbp)	19	50311937	50333515	0.0475217
NAPSA Chr19:50358477-50365830 REV (7.3 kbp)	19	50358477	50365830	1.6148e-05
MYADM Chr19:53866223-53876437 FOR (10.2 kbp)	19	53866223	53876437	0.0250039
RRBP1 Chr20:17613678-17682295 REV (68.6 kbp)	20	17613678	17682295	0.0452772
CPNE1 Chr20:35626031-35664956 REV (38.9 kbp)	20	35626031	35664956	0.00521494
TSHZ2 Chr20:52972407-53495330 FOR (522.9 kbp)	20	52972407	53495330	1.47301e-05
ZNF295-AS1 Chr21:42009194-42024924 FOR (15.7 kbp)	21	42009194	42024924	0.0452772
SPATC1L Chr21:46161148-46184476 REV (23.3 kbp)	21	46161148	46184476	0.000214178
DDTL Chr22:23966901-23972532 FOR (5.6 kbp)	22	23966901	23972532	0.0174359
SFI1 Chr22:31496139-31618586 FOR (122.4 kbp)	22	31496139	31618586	0.0311779
NHS ChrX:17375420-17735994 FOR (360.5 kbp)	X	17375420	17735994	0.00245088
